# Supplementary material for: Comparing infiltration rates in soils managed with conventional and alternative farming methods: A meta-analysis
Source: PLoS One. 2019 Sep 19;14(9):e0215702. doi: 10.1371/journal.pone.0215702 (PMC6752860; doi:10.1371/journal.pone.0215702)
Supplement: S1 Data — (CSV) [file pone.0215702.s001.csv]

StudyID	Study	Trt	Con_Inf	Trt_Inf	Yrs	Reps	No. cr	Avg precip	Irrigation	Pasture	Graze_detail	%Sand	%Silt	%Clay	>50Sand	>30Clay	Aridity	Tillage	Residue	CoverCrop	State/Country	Reference	DOI	units	LAT	LONG	AvgCont
1a	1	cr	47.4	47.6	2	4	2	748	No	No	.	82	6	12	Y	N	0.4773	RT	.	no	Zambia	Thierfelder and Wall 2010	doi:10.1017/S001447971000030X	mm/hr	-16.24	27.44	no
1b	1	cr	47.4	71.3	2	4	3	748	No	No	.	82	6	12	Y	N	0.4773	RT	.	no	Zambia	Thierfelder and Wall 2010	doi:10.1017/S001447971000030X	mm/hr	-16.24	27.44	no
1c	1	cr	33.5	31.1	3	4	2	748	No	No	.	82	6	12	Y	N	0.4773	RT	.	no	Zambia	Thierfelder and Wall 2010	doi:10.1017/S001447971000030X	mm/hr	-16.24	27.44	no
1d	1	cr	33.5	40.7	3	4	3	748	No	No	.	82	6	12	Y	N	0.4773	RT	.	no	Zambia	Thierfelder and Wall 2010	doi:10.1017/S001447971000030X	mm/hr	-16.24	27.44	no
1e	1	cr	9.6	28.4	3	4	2	748	No	No	.	82	6	12	Y	N	0.4773	CT	.	no	Zambia	Thierfelder and Wall 2010	doi:10.1017/S001447971000030X	mm/hr	-16.24	27.44	no
1f	1	cr	46.5	48.7	4	4	2	748	No	No	.	82	6	12	Y	N	0.4773	RT	.	no	Zambia	Thierfelder and Wall 2010	doi:10.1017/S001447971000030X	mm/hr	-16.24	27.44	no
1g	1	cr	46.5	61.7	4	4	3	748	No	No	.	82	6	12	Y	N	0.4773	RT	.	no	Zambia	Thierfelder and Wall 2010	doi:10.1017/S001447971000030X	mm/hr	-16.24	27.44	no
1h	1	cr	9.6	48.4	4	4	2	748	No	No	.	82	6	12	Y	N	0.4773	CT	.	no	Zambia	Thierfelder and Wall 2010	doi:10.1017/S001447971000030X	mm/hr	-16.24	27.44	no
2a	2	cr	788	799	12	2	2	481	No	No	.	42.3	28.9	28.8	N	N	0.4393	NT	with	no	Mexico	Govaerts et al. 2006	doi:10.1016/j.still.2006.07.013	mm/hr (converted)	19.318001	-98.508	yes for cr - avg corn/wheat
2b	2	cr	650.5	90	12	2	2	481	No	No	.	42.3	28.9	28.8	N	N	0.4393	NT	without	no	Mexico	Govaerts et al. 2006	doi:10.1016/j.still.2006.07.013	mm/hr (converted)	19.318001	-98.508	yes for cr - avg corn/wheat
2c	2	cr	1152	1922	12	2	2	481	No	No	.	42.3	28.9	28.8	N	N	0.4393	CT	with	no	Mexico	Govaerts et al. 2006	doi:10.1016/j.still.2006.07.013	mm/hr (converted)	19.318001	-98.508	yes for cr - avg corn/wheat
2d	2	cr	1213.5	1095	12	2	2	481	No	No	.	42.3	28.9	28.8	N	N	0.4393	CT	without	no	Mexico	Govaerts et al. 2006	doi:10.1016/j.still.2006.07.013	mm/hr (converted)	19.318001	-98.508	yes for cr - avg corn/wheat
2e	2	till	1185	469	12	2	1	481	No	No	.	42.3	28.9	28.8	N	N	0.4393	CT	with	no	Mexico	Govaerts et al. 2006	doi:10.1016/j.still.2006.07.013	mm/hr (converted)	19.318001	-98.508	no
2f	2	till	1119	1107	12	2	1	481	No	No	.	42.3	28.9	28.8	N	N	0.4393	CT	with	no	Mexico	Govaerts et al. 2006	doi:10.1016/j.still.2006.07.013	mm/hr (converted)	19.318001	-98.508	no
2g	2	till	1922	799	12	2	2	481	No	No	.	42.3	28.9	28.8	N	N	0.4393	CT	with	no	Mexico	Govaerts et al. 2006	doi:10.1016/j.still.2006.07.013	mm/hr (converted)	19.318001	-98.508	no
2h	2	till	835	88	12	2	1	481	No	No	.	42.3	28.9	28.8	N	N	0.4393	CT	without	no	Mexico	Govaerts et al. 2006	doi:10.1016/j.still.2006.07.013	mm/hr (converted)	19.318001	-98.508	no
2i	2	till	1592	1213	12	2	1	481	No	No	.	42.3	28.9	28.8	N	N	0.4393	CT	without	no	Mexico	Govaerts et al. 2006	doi:10.1016/j.still.2006.07.013	mm/hr (converted)	19.318001	-98.508	no
2j	2	till	1095	90	12	2	2	481	No	No	.	42.3	28.9	28.8	N	N	0.4393	CT	without	no	Mexico	Govaerts et al. 2006	doi:10.1016/j.still.2006.07.013	mm/hr (converted)	19.318001	-98.508	no
3a	3	cr	85	55	3	1	3	1450	No	No	.	89	3	8	Y	N	0.8634	NT	.	no	Nkhotakota, Malawi	TerAvest et al. 2015	http://dx.doi.org/10.1016/j.agee.2015.07.011	mm/hr	-13.059999	34.299998	no
3b	3	till	32	55	3	1	3	1450	No	No	.	89	3	8	Y	N	0.8634	CT	.	no	Nkhotakota, Malawi	TerAvest et al. 2015	http://dx.doi.org/10.1016/j.agee.2015.07.011	mm/hr	-13.059999	34.299998	no
3c	3	cr	46	32	3	1	3	834	No	No	.	80	4	16	Y	N	0.5633	NT	.	no	Dowa, Malawi	TerAvest et al. 2015	http://dx.doi.org/10.1016/j.agee.2015.07.011	mm/hr	-13.470001	33.71	no
3d	3	till	21	32	3	1	3	834	No	No	.	80	4	16	Y	N	0.5633	CT	.	no	Dowa, Malawi	TerAvest et al. 2015	http://dx.doi.org/10.1016/j.agee.2015.07.011	mm/hr	-13.470001	33.71	no
4a	4	cr	13.4	27.6	47	3	2	905	No	No	.	37	44	19	N	N	0.8762	.	.	.	Ohio (Wooster)	Kumar et al. 2012	doi:10.2136/sssaj2012.0098	mm/hr	40.416668	-83.25	no
4b	4	till	8.21	34.7	47	3	2	905	No	No	.	37	44	19	N	N	0.8762	CT	.	no	Ohio (Wooster)	Kumar et al. 2012	doi:10.2136/sssaj2012.0098	mm/hr	40.416668	-83.25	no
4c	4	till	18.6	34.7	47	3	2	905	No	No	.	37	44	19	N	N	0.8762	RT	.	no	Ohio (Wooster)	Kumar et al. 2013	doi:10.2136/sssaj2012.0099	mm/hr	40.416668	-83.25	no
4d	4	cr	171.2	234.6	47	3	2	845	No	No	.	21.3	38	41	N	Y	0.8555	.	.	.	Ohio (Hoytville)	Kumar et al. 2012	doi:10.2136/sssaj2012.0098	mm/hr	41.483334	-84.15	no
4e	4	till	84.7	353	47	3	2	845	No	No	.	21.3	38	41	N	Y	0.8555	CT	.	no	Ohio (Hoytville)	Kumar et al. 2012	doi:10.2136/sssaj2012.0098	mm/hr	41.483334	-84.15	no
4f	4	till	171	353	47	3	2	845	No	No	.	21.3	38	41	N	Y	0.8555	RT	.	no	Ohio (Hoytville)	Kumar et al. 2013	doi:10.2136/sssaj2012.0099	mm/hr	41.483334	-84.15	no
5a	5	cr	22.2	15.8	24	3	2	517	No	No	.	12	48.2	40	N	Y	0.3411	NT	without	no	Texas (Bushland)	Baumhardt et al. 2011	doi:10.2136/sssaj2011.0331	mm/hr	35.110002	-102.499999	no
5b	5	cr	54.6	26.1	24	3	2	517	No	No	.	12	48.2	40	N	Y	0.3411	NT	with	no	Texas (Bushland)	Baumhardt et al. 2011	doi:10.2136/sssaj2011.0332	mm/hr	35.110002	-102.499999	no
5c	5	cr	27.6	12.9	24	3	2	517	No	No	.	12	48.2	40	N	Y	0.3411	RT	without	no	Texas (Bushland)	Baumhardt et al. 2011	doi:10.2136/sssaj2011.0333	mm/hr	35.110002	-102.499999	no
5d	5	cr	67.7	70.7	24	3	2	517	No	No	.	12	48.2	40	N	Y	0.3411	RT	with	no	Texas (Bushland)	Baumhardt et al. 2011	doi:10.2136/sssaj2011.0334	mm/hr	35.110002	-102.499999	no
6a	6	per	2.1	9.5	4	3	1	850	No	No	ungrz	44	6	50	N	Y	0.6346	.	.	.	Zambia	Chirwa et al. 2003	10.1023/B:AGFO.0000005225.12629.61	cm/hr	-14.15	32	no
6b	6	per	2.1	4.4	4	3	1	850	No	No	ungrz	44	6	50	N	Y	0.6346	.	.	.	Zambia	Chirwa et al. 2003	10.1023/B:AGFO.0000005225.12629.61	cm/hr	-14.15	32	no
6c	6	per	2.1	3.7	4	3	1	850	No	No	ungrz	44	6	50	N	Y	0.6346	.	.	.	Zambia	Chirwa et al. 2003	10.1023/B:AGFO.0000005225.12629.61	cm/hr	-14.15	32	no
6d	6	per	2.1	5.5	4	3	1	850	No	No	ungrz	44	6	50	N	Y	0.6346	.	.	.	Zambia	Chirwa et al. 2003	10.1023/B:AGFO.0000005225.12629.61	cm/hr	-14.15	32	no
6e	6	per	2.1	7.1	4	3	1	850	No	No	ungrz	44	6	50	N	Y	0.6346	.	.	.	Zambia	Chirwa et al. 2003	10.1023/B:AGFO.0000005225.12629.61	cm/hr	-14.15	32	no
6f	6	per	2.1	11.9	4	3	1	850	No	No	ungrz	44	6	50	N	Y	0.6346	.	.	.	Zambia	Chirwa et al. 2003	10.1023/B:AGFO.0000005225.12629.61	cm/hr	-14.15	32	no
6g	6	per	2.1	9.4	4	3	1	850	No	No	ungrz	44	6	50	N	Y	0.6346	.	.	.	Zambia	Chirwa et al. 2003	10.1023/B:AGFO.0000005225.12629.61	cm/hr	-14.15	32	no
7a	7	res	0.397	0.8968	13	4	1	1033	No	No	.	42.2	42	15.6	N	N	1.0109	NT	.	.	Maryland	Steele et al. 2012	doi:10.2136/sssaj2012.0008	mm/sec	38.59	-76.09	no
7b	7	res	0.6373	1.9643	13	4	1	1033	No	No	.	81.5	10.4	8.1	Y	N	0.9926	NT	.	.	Maryland	Steele et al. 2012	doi:10.2136/sssaj2012.0008	mm/sec	38.37	-76.44	no
7c	7	res	1.595	3.405	13	4	1	1033	No	No	.	43.4	37.2	19	N	N	0.9704	NT	.	.	Maryland	Steele et al. 2012	doi:10.2136/sssaj2012.0008	mm/sec	39.140001	-76.55	no
8a	8	till	79	79	5	4	2	650	Yes	No	.	.	.	.	.	.	0.3229	CT	.	no	India	Ram et al. 2013	10.1017/S0014479713000264	cm (cumuluative)	30.56	75.52	no
8b	8	till	78	79	2	4	2	650	Yes	No	.	.	.	.	.	.	0.3229	CT	.	no	India	Ram et al. 2013	10.1017/S0014479713000264	cm (cumuluative)	30.56	75.52	no
9a	9	till	20.36	58.67	14	3	2	863	No	No	.	.	.	.	N	N	0.8914	CT	without	no	Iowa	Logsdon et al. 1993	doi:10.1016/0167-1987(93)90025-K	micrometers/second	42.952201	-92.5386	no
9b	9	till	14.31	58.67	14	3	2	863	No	No	.	.	.	.	N	N	0.8914	RT	without	no	Iowa	Logsdon et al. 1993	doi:10.1016/0167-1987(93)90025-K	micrometers/second	42.952201	-92.5386	no
9c	9	till	31.04	58.67	14	3	2	863	No	No	.	.	.	.	N	N	0.8914	RT	without	no	Iowa	Logsdon et al. 1993	doi:10.1016/0167-1987(93)90025-K	micrometers/second	42.952201	-92.5386	no
10a	10	cr	38.7	32	12	3	2	475	No	No	.	12	48.2	39.8	N	Y	0.3411	NT	.	no	Texas (Bushland)	Alemu et al. 1997	DOI:10.1080/00103629709369772	mm/1.5 hrs	35.110002	-102.499999	no
10b	10	cr	36.2	30.8	12	3	2	475	No	No	.	12	48.2	39.8	N	Y	0.3411	RT	.	no	Texas (Bushland)	Alemu et al. 1997	DOI:10.1080/00103629709369773	mm/1.5 hrs	35.110002	-102.499999	no
10c	10	till	36.2	38.7	12	3	2	475	No	No	.	12	48.2	39.8	N	Y	0.3411	RT	.	no	Texas (Bushland)	Alemu et al. 1997	DOI:10.1080/00103629709369774	mm/1.5 hrs	35.110002	-102.499999	no
10d	10	till	30.8	32	12	3	2	475	No	No	.	12	48.2	39.8	N	Y	0.3411	RT	.	no	Texas (Bushland)	Alemu et al. 1997	DOI:10.1080/00103629709369775	mm/1.5 hrs	35.110002	-102.499999	no
11a	11	cr	6.24	21.8	5	2	2	1101	No	No	.	80	11	9	Y	N	0.9023	NT	.	no	Mozambique	Rusinamhodzi et al. 2012	DOI: 10.1016/j.fcr.2012.07.014	mm/hr	-18.5	33.11	no
11b	11	cr	6.24	10.5	3	2	2	1101	No	No	.	80	11	9	Y	N	0.9023	NT	.	no	Mozambique	Rusinamhodzi et al. 2012	DOI: 10.1016/j.fcr.2012.07.014	mm/hr	-18.5	33.11	no
11c	11	cr	6.24	8.2	1	2	2	1101	No	No	.	80	11	9	Y	N	0.9023	NT	.	no	Mozambique	Rusinamhodzi et al. 2012	DOI: 10.1016/j.fcr.2012.07.014	mm/hr	-18.5	33.11	no
12a	12	till	20.7	26.05	11	3	2	1651	No	No	.	7	18	75	N	Y	0.8173	.	.	no	Brazil	Moraes et al 2016	DOI: 10.1016/j.still.2015.07.015	mm/hr	-23.11	-51.11	no
12b	12	till	20.7	34.2	24	3	2	1651	No	No	.	7	18	75	N	Y	0.8173	.	.	no	Brazil	Moraes et al 2016	DOI: 10.1016/j.still.2015.07.015	mm/hr	-23.11	-51.11	no
13a	13	cr	4.3	17.25	9	1	2	750	No	No	.	71	7	22	Y	N	0.5147	NT	.	no	Zimbabwe	Nyamadzawo et al. 2003	10.1023/B:AGFO.0000005221.67367.fd	mm/hr	-19.35	31.14	no
13b	13	cr	35	71.25	9	1	2	750	No	No	.	71	7	22	Y	N	0.5147	NT	.	no	Zimbabwe	Nyamadzawo et al. 2008		cm/hr	-19.35	31.14	no
13b	13	till	5.1	3.8	10	1	1	750	No	No	.	71	7	22	Y	N	0.5147	CT	.	no	Zimbabwe	Nyamadzawo et al. 2003	10.1023/B:AGFO.0000005221.67367.fd	mm/hr	-19.35	31.14	no
13c	13	till	23.2	18.9	10	1	1	750	No	No	.	71	7	22	Y	N	0.5147	CT	.	no	Zimbabwe	Nyamadzawo et al. 2003	10.1023/B:AGFO.0000005221.67367.fd	mm/hr	-19.35	31.14	no
14a	14	cr	15.83	12.5	10	3	4	616	No	No	.	69.3	10.9	19.8	Y	N	0.6201	RT	.	no	Brookings, SD	Pikul et al. 2006	DOI: 10.1079/RAF2005122	cm/hr	44.300001	-96.783333	no
14b	14	till	88.43	26.57	10	4	2	574	No	No	.	4.8	46.4	48.8	N	Y	0.569	CT	.	no	Fargo, ND	Pikul et al. 2006	DOI: 10.1079/RAF2005123	cm/hr	47.466668	-97.316667	no
14c	14	cr	29.3	52.7	10	5	4	646	No	No	.	14.8	59.4	25.8	N	N	0.7073	RT	.	no	Mead, NE	Pikul et al. 2006	DOI: 10.1079/RAF2005124	cm/hr	41.383333	-96.816667	no
14d	14	cr	7.5	4.25	10	3	2	392	No	No	.	.	.	.	.	.	0.4257	RT	.	no	Swift Current, SK	Pikul et al. 2006	DOI: 10.1079/RAF2005125	cm/hr	50.283334	-107.783334	no
15a	15	till	13.7	15.7	2	3	1	1316	No	No	.	74	10	16	Y	N	0.7935	RT	without	no	Ibadan, Nigeria	Franzen et al. 1994	doi:10.1016/0167-1987(94)90139-2	cm/hr	7.23	3.55	no
15b	15	till	13.7	44.2	2	3	1	1316	No	No	.	74	10	16	Y	N	0.7935	RT	without	no	Ibadan, Nigeria	Franzen et al. 1994	doi:10.1016/0167-1987(94)90139-3	cm/hr	7.23	3.55	no
15c	15	till	13.7	11.3	2	3	1	1316	No	No	.	74	10	16	Y	N	0.7935	RT	without	no	Ibadan, Nigeria	Franzen et al. 1994	doi:10.1016/0167-1987(94)90139-4	cm/hr	7.23	3.55	no
15d	15	till	21.6	35.3	2	3	1	1316	No	No	.	74	10	16	Y	N	0.7935	RT	with	no	Ibadan, Nigeria	Franzen et al. 1994	doi:10.1016/0167-1987(94)90139-5	cm/hr	7.23	3.55	no
15e	15	till	21.6	38.2	2	3	1	1316	No	No	.	74	10	16	Y	N	0.7935	RT	with	no	Ibadan, Nigeria	Franzen et al. 1994	doi:10.1016/0167-1987(94)90139-6	cm/hr	7.23	3.55	no
15f	15	till	21.6	19.6	2	3	1	1316	No	No	.	74	10	16	Y	N	0.7935	RT	with	no	Ibadan, Nigeria	Franzen et al. 1994	doi:10.1016/0167-1987(94)90139-7	cm/hr	7.23	3.55	no
15g	15	till	11.7	4.7	4	3	1	1316	No	No	.	74	10	16	Y	N	0.7935	RT	without	no	Ibadan, Nigeria	Franzen et al. 1994	doi:10.1016/0167-1987(94)90139-8	cm/hr	7.23	3.55	no
15h	15	till	11.7	9.5	4	3	1	1316	No	No	.	74	10	16	Y	N	0.7935	RT	without	no	Ibadan, Nigeria	Franzen et al. 1994	doi:10.1016/0167-1987(94)90139-9	cm/hr	7.23	3.55	no
15i	15	till	11.7	3.4	4	3	1	1316	No	No	.	74	10	16	Y	N	0.7935	RT	without	no	Ibadan, Nigeria	Franzen et al. 1994	doi:10.1016/0167-1987(94)90139-10	cm/hr	7.23	3.55	no
15j	15	till	11.5	18.3	4	3	1	1316	No	No	.	74	10	16	Y	N	0.7935	RT	with	no	Ibadan, Nigeria	Franzen et al. 1994	doi:10.1016/0167-1987(94)90139-11	cm/hr	7.23	3.55	no
15k	15	till	11.5	20.7	4	3	1	1316	No	No	.	74	10	16	Y	N	0.7935	RT	with	no	Ibadan, Nigeria	Franzen et al. 1994	doi:10.1016/0167-1987(94)90139-12	cm/hr	7.23	3.55	no
15l	15	till	11.5	14	4	3	1	1316	No	No	.	74	10	16	Y	N	0.7935	RT	with	no	Ibadan, Nigeria	Franzen et al. 1994	doi:10.1016/0167-1987(94)90139-13	cm/hr	7.23	3.55	no
16a	16	till	0.41	0.91	6	4	3	869	No	No	.	80.1	6.1	13.8	Y	N	0.4048	CT	.	no	Spain	Gomez-Paccard et al. 2016	http://dx.doi.org/10.1016/j.still.2014.09.012	cm/min	39.38	-5.39	no
17a	17	res	1332	1432	3	5	1	1100	No	No	.	49	33	18	N	N	0.7479	CT	.	.	Mexico	Astier et al 2006	DOI: 10.1016/j.still.2005.05.003	mm/hr (converted)	19.250003	-101.359999	no
17b	17	res	1332	1736	3	5	1	1100	No	No	.	49	33	18	N	N	0.7479	CT	.	.	Mexico	Astier et al 2007	DOI: 10.1016/j.still.2005.05.004	mm/hr (converted)	19.250003	-101.359999	no
17c	17	till	1432	2122	3	5	1	1100	No	No	.	49	33	18	N	N	0.7479	CT	with	yes	Mexico	Astier et al 2008	DOI: 10.1016/j.still.2005.05.005	mm/hr (converted)	19.250003	-101.359999	no
17d	17	till	1736	3370	3	5	1	1100	No	No	.	49	33	18	N	N	0.7479	CT	with	yes	Mexico	Astier et al 2009	DOI: 10.1016/j.still.2005.05.006	mm/hr (converted)	19.250003	-101.359999	no
18a	18	res	2.8	4.2	3	4	2	1286	No	No	.	54	13	33	Y	Y	0.7797	NT	.	.	Uganda	Fischler et al. 1999	10.1016/S0378-4290(98)00150-6	mm/min	0.24	32.31	no
18b	18	res	2.8	4.2	3	4	2	1286	No	No	.	54	13	33	Y	Y	0.7797	NT	.	.	Uganda	Fischler et al. 1999	10.1016/S0378-4290(98)00150-6	mm/min	0.24	32.31	no
19a	19	res	1.2	1.3	1	4	2	246	Yes	No	.	40	36	24	N	N	0.1119	CT	.	.	Pakistan	Kahlown and Azam 2003	10.1016/S0378-3774(03)00096-9	cm/hr	30	73.25	no
19b	19	res	1.3	1.7	2	4	2	246	Yes	No	.	40	36	24	N	N	0.1119	CT	.	.	Pakistan	Kahlown and Azam 2003	10.1016/S0378-3774(03)00096-9	cm/hr	30	73.25	no
19c	19	res	1.6	1.9	3	4	2	246	Yes	No	.	40	36	24	N	N	0.1119	CT	.	.	Pakistan	Kahlown and Azam 2003	10.1016/S0378-3774(03)00096-9	cm/hr	30	73.25	no
20a	20	res	0.6	1	3	3	2	453	Yes	No	.	.	.	.	N	Y	0.1224	.	.	.	Pakistan	Ghafoor et al. 2012	DOI: 10.1002/ldr.1033	cm/hr	31.45	70.45	no
20b	20	res	0.9	1.2	3	3	2	453	Yes	No	.	.	.	.	N	Y	0.1224	.	.	.	Pakistan	Ghafoor et al. 2012	DOI: 10.1002/ldr.1033	cm/hr	31.45	70.45	no
21a	21	res	0.75	0.81	5	4	2	269	No	No	.	15	56	29	N	N	0.0774	.	without	.	Pakistan	Mahmood-ul-Hassan et al 2013	Doi: 10.4025/actasciagron.v35i1.14683	cm/hr	29.56	71.23	no
21b	21	res	1.32	1.36	5	4	2	269	No	No	.	15	56	29	N	N	0.0774	.	with	.	Pakistan	Mahmood-ul-Hassan et al 2013	Doi: 10.4025/actasciagron.v35i1.14683	cm/hr	29.56	71.23	no
21c	21	res	0.87	0.92	5	4	2	269	No	No	.	15	56	29	N	N	0.0774	.	without	.	Pakistan	Mahmood-ul-Hassan et al 2013	Doi: 10.4025/actasciagron.v35i1.14683	cm/hr	29.56	71.23	no
21d	21	res	1.41	1.51	5	4	2	269	No	No	.	15	56	29	N	N	0.0774	.	with	.	Pakistan	Mahmood-ul-Hassan et al 2013	Doi: 10.4025/actasciagron.v35i1.14683	cm/hr	29.56	71.23	no
22a	22	res	0.0132	0.02965	13	3	2	650	Yes	No	.	78.5	8.9	12.6	Y	N	0.3229	CT	without	.	India	Singh et al 2007	doi:10.1016/j.still.2006.07.020	cm/min	30.56	75.52	no
22b	22	res	0.022225	0.03287	13	3	2	650	Yes	No	.	78.5	8.9	12.6	Y	N	0.3229	CT	without	.	India	Singh et al 2007	doi:10.1016/j.still.2006.07.021	cm/min	30.56	75.52	no
22c	22	res	0.0471	0.025645	13	3	2	650	Yes	No	.	78.5	8.9	12.6	Y	N	0.3229	CT	with	.	India	Singh et al 2007	doi:10.1016/j.still.2006.07.022	cm/min	30.56	75.52	no
22d	22	res	0.1045	0.0559	13	3	2	650	Yes	No	.	78.5	8.9	12.6	Y	N	0.3229	CT	with	.	India	Singh et al 2007	doi:10.1016/j.still.2006.07.023	cm/min	30.56	75.52	no
23a	23	res	2.98	4.24	23	3	2	650	Yes	No	.	78.5	8.9	12.6	Y	N	0.3229	RT	.	.	India	Walia et al 2010	DOI: 10.1080/10440046.2010.507519	cm/hr	30.56	75.52	no
23b	23	res	3	4.08	23	3	2	650	Yes	No	.	78.5	8.9	12.6	Y	N	0.3229	RT	.	.	India	Walia et al 2010	DOI: 10.1080/10440046.2010.507519	cm/hr	30.56	75.52	no
24a	24	res	6.33	7.36	4	4	2	1072	No	No	.	64.4	17	18.6	Y	N	0.3322	NT	.	.	New Delhi, India	Sharma et al 2010	DOI 10.1007/s10705-009-9327-y	mm/hr	30.34	75.868667	no
24b	24	res	6.33	7.67	4	4	2	1072	No	No	.	64.4	17	18.6	Y	N	0.3322	NT	.	.	New Delhi, India	Sharma et al 2010	DOI 10.1007/s10705-009-9327-y	mm/hr	30.34	75.868667	no
24c	24	res	6.33	8.34	4	4	2	1072	No	No	.	64.4	17	18.6	Y	N	0.3322	NT	.	.	New Delhi, India	Sharma et al 2010	DOI 10.1007/s10705-009-9327-y	mm/hr	30.34	75.868667	no
25a	25	res	69	106	1	3	1	291	Yes	No	.	45	45	10	N	N	0.1914	RT	.	.	Fresno, CA	Guilick et al 1994	doi:10.2136/sssaj1994.03615995005800050038x	mm/8hrs	36.400001	-119.32	no
25b	25	res	69	116	1	3	1	291	Yes	No	.	45	45	10	N	N	0.1914	RT	.	.	Fresno, CA	Guilick et al 1994	doi:10.2136/sssaj1994.03615995005800050038x	mm/8hrs	36.400001	-119.32	no
25c	25	res	74	122	2	3	1	291	Yes	No	.	45	45	10	N	N	0.1914	RT	.	.	Fresno, CA	Guilick et al 1994	doi:10.2136/sssaj1994.03615995005800050038x	mm/8hrs	36.400001	-119.32	no
25d	25	res	74	182	2	3	1	291	Yes	No	.	45	45	10	N	N	0.1914	RT	.	.	Fresno, CA	Guilick et al 1994	doi:10.2136/sssaj1994.03615995005800050038x	mm/8hrs	36.400001	-119.32	no
26a	26	till	5.2	7	1	4	1	1250	No	No	.	45	22.5	32.5	N	Y	0.8817	CT	with	yes	Georgia	Franzluebbers 2008	doi:10.1016/j.still.2008.05.011	mm/min	33.620002	-83.25	no
26b	26	till	3.9	3.2	1	4	1	1250	No	No	.	45	22.5	32.5	N	Y	0.8817	CT	without	yes	Georgia	Franzluebbers 2008	doi:10.1016/j.still.2008.05.012	mm/min	33.620002	-83.25	no
26c	26	till	9.55	7	2	4	1	1250	No	No	.	45	22.5	32.5	N	Y	0.8817	CT	with	yes	Georgia	Franzluebbers 2008	doi:10.1016/j.still.2008.05.013	mm/min	33.620002	-83.25	no
26d	26	till	6.7	6.15	2	4	1	1250	No	No	.	45	22.5	32.5	N	Y	0.8817	CT	without	yes	Georgia	Franzluebbers 2008	doi:10.1016/j.still.2008.05.014	mm/min	33.620002	-83.25	no
26e	26	till	6.9	5.6	3	4	1	1250	No	No	.	45	22.5	32.5	N	Y	0.8817	CT	with	yes	Georgia	Franzluebbers 2008	doi:10.1016/j.still.2008.05.015	mm/min	33.620002	-83.25	no
26f	26	till	6.2	3.9	3	4	1	1250	No	No	.	45	22.5	32.5	N	Y	0.8817	CT	without	yes	Georgia	Franzluebbers 2008	doi:10.1016/j.still.2008.05.016	mm/min	33.620002	-83.25	no
26g	26	till	4	4.2	4	4	1	1250	No	No	.	45	22.5	32.5	N	Y	0.8817	CT	with	yes	Georgia	Franzluebbers 2008	doi:10.1016/j.still.2008.05.017	mm/min	33.620002	-83.25	no
26h	26	till	6.2	5.6	4	4	1	1250	No	No	.	45	22.5	32.5	N	Y	0.8817	CT	without	yes	Georgia	Franzluebbers 2008	doi:10.1016/j.still.2008.05.018	mm/min	33.620002	-83.25	no
26i	26	till	10.2	8	2	4	1	1250	No	No	.	45	22.5	32.5	N	Y	0.8817	CT	with	yes	Georgia	Franzluebbers 2008	doi:10.1016/j.still.2008.05.019	mm/min	33.620002	-83.25	no
26j	26	till	7	5.6	2	4	1	1250	No	No	.	45	22.5	32.5	N	Y	0.8817	CT	without	yes	Georgia	Franzluebbers 2008	doi:10.1016/j.still.2008.05.020	mm/min	33.620002	-83.25	no
26k	26	till	4.8	7	4	4	1	1250	No	No	.	45	22.5	32.5	N	Y	0.8817	CT	with	yes	Georgia	Franzluebbers 2008	doi:10.1016/j.still.2008.05.021	mm/min	33.620002	-83.25	no
26l	26	till	6	5.2	4	4	1	1250	No	No	.	45	22.5	32.5	N	Y	0.8817	CT	without	yes	Georgia	Franzluebbers 2008	doi:10.1016/j.still.2008.05.022	mm/min	33.620002	-83.25	no
27a	27	res	6.3	8.9	1	4	1	1143	No	No	.	.	.	37.5	N	Y	0.6233	.	.	.	Ghana	Nyalemegbe et al 2011	doi:10.1080/14735903.2011.583480	.	6.05	0.1	no
27b	27	res	6.3	8.3	1	4	1	1143	No	No	.	.	.	37.5	N	Y	0.6233	.	.	.	Ghana	Nyalemegbe et al 2011	doi:10.1080/14735903.2011.583480	.	6.05	0.1	no
27c	27	res	6.3	7.5	1	4	1	1143	No	No	.	.	.	37.5	N	Y	0.6233	.	.	.	Ghana	Nyalemegbe et al 2011	doi:10.1080/14735903.2011.583480	.	6.05	0.1	no
28a	28	res	110	104	2	3	1	411	No	No	.	.	.	.	N	N	0.4616	CT	.	.	Greece	Terzoudi et al. 2007	doi:10.1016/j.still.2006.03.002	mm/3hrs	39.38	22.23	no
28b	28	res	121	133	2	3	1	411	No	No	.	.	.	.	N	N	0.4616	CT	.	.	Greece	Terzoudi et al. 2007	doi:10.1016/j.still.2006.03.002	mm/3hrs	39.38	22.23	no
28c	28	res	138	148	2	3	1	411	No	No	.	.	.	.	N	N	0.4616	RT	.	.	Greece	Terzoudi et al. 2007	doi:10.1016/j.still.2006.03.002	mm/3hrs	39.38	22.23	no
29a	29	res	1.7	4.8	8	4	2	874	No	No	.	.	.	.	N	N	0.6875	NT	.	.	Kansas	Blanco Canqui et al 2011	doi:10.2136/sssaj2010.0430	cm/hr	38.080002	-97.27	no
29b	29	res	1.7	3.5	8	4	2	874	No	No	.	.	.	.	N	N	0.6875	NT	.	.	Kansas	Blanco Canqui et al 2011	doi:10.2136/sssaj2010.0431	cm/hr	38.080002	-97.27	no
30a	30	res	171	170	3	3	1	626	No	No	.	75	13	9	Y	N	1.3209	.	.	.	Denmark	Abdollahi et al. 2014	doi:10.2136/sssaj2013.07.0302	cm/day	56.3	9.35	no
30b	30	till	122	156	3	3	1	626	No	No	.	75	13	9	Y	N	1.3209	RT	.	no	Denmark	Abdollahi et al. 2014	doi:10.2136/sssaj2013.07.0302	cm/day	56.3	9.35	no
30c	30	till	260	156	3	3	1	626	No	No	.	75	13	9	Y	N	1.3209	CT	.	no	Denmark	Abdollahi et al. 2014	doi:10.2136/sssaj2013.07.0302	cm/day	56.3	9.35	no
31a	31	res	7.6	14.5	5	4	1	470	No	No	.	74.3	17.2	8.5	Y	N	0.2098	.	.	.	California (Ceres)	Folorunso et al 1992	10.1016/0933-3630(92)90021-R	mm/hr	37.36	-120.57	no
31b	31	res	7.6	18.8	5	4	1	470	No	No	.	74.3	17.2	8.5	Y	N	0.2098	.	.	.	California (Ceres)	Folorunso et al 1992	10.1016/0933-3630(92)90021-R	mm/hr	37.36	-120.57	no
31c	31	res	40.3	45	3	4	1	470	Yes	No	.	27	50.6	22.4	N	N	0.2098	.	.	.	California (Davis)	Folorunso et al 1992	10.1016/0933-3630(92)90021-R	mm/hr	37.36	-120.57	no
31d	31	res	40.3	35.8	3	4	1	470	Yes	No	.	27	50.6	22.4	N	N	0.2098	.	.	.	California (Davis)	Folorunso et al 1992	10.1016/0933-3630(92)90021-R	mm/hr	37.36	-120.57	no
32a	32	res	2.1	1.9	3	3	1	750	No	No	.	6	81	13	N	N	1.0659	CT	.	.	Netherlands	Kwaad and Van Milligan 1991	10.1016/0933-3630(91)90007-A	cm/min	51	5.8	no
32b	32	res	2.1	0.5	3	3	1	750	No	No	.	6	81	13	N	N	1.0659	CT	.	.	Netherlands	Kwaad and Van Milligan 1991	10.1016/0933-3630(91)90007-A	cm/min	51	5.8	no
33a	33	till	2.25	2.45	5	5	2	1362	No	No	.	.	.	.	N	N	1.173	CT	.	no	New Zealand	Springetti et al. 1992	10.1016/0038-0717(92)90159-U	.	-39.400001	176.53	no
33b	33	till	2.35	2.85	5	5	2	1362	No	No	.	.	.	.	N	N	1.173	CT	.	no	New Zealand	Springetti et al. 1992	10.1016/0038-0717(92)90159-U	.	-39.400001	176.53	no
33c	33	res	2.25	2.35	5	5	2	1362	No	No	.	.	.	.	N	N	1.173	CT	.	.	New Zealand	Springetti et al. 1992	10.1016/0038-0717(92)90159-U	.	-39.400001	176.53	no
33d	33	res	2.45	2.85	5	5	2	1362	No	No	.	.	.	.	N	N	1.173	NT	.	.	New Zealand	Springetti et al. 1992	10.1016/0038-0717(92)90159-U	.	-39.400001	176.53	no
34a	34	till	146.5	178	3	4	2	526	No	No	.	64.4	17	18.6	Y	N	0.7393	CT	with	no	Jammu, India	Sharma et al. 2011	doi:10.1016/j.eja.2010.10.003	.	32.65	74.883333	no
34b	34	till	156	184	3	4	2	526	No	No	.	64.4	17	18.6	Y	N	0.7393	CT	with	no	Jammu, India	Sharma et al. 2011	doi:10.1016/j.eja.2010.10.003	.	32.65	74.883333	no
34c	34	till	140	169	3	4	2	526	No	No	.	64.4	17	18.6	Y	N	0.7393	CT	with	no	Jammu, India	Sharma et al. 2011	doi:10.1016/j.eja.2010.10.003	.	32.65	74.883333	no
34d	34	till	119.5	160	3	4	2	526	No	No	.	64.4	17	18.6	Y	N	0.7393	CT	without	no	Jammu, India	Sharma et al. 2011	doi:10.1016/j.eja.2010.10.003	.	32.65	74.883333	no
34e	34	till	153	178	3	4	2	526	No	No	.	64.4	17	18.6	Y	N	0.7393	RT	with	no	Jammu, India	Sharma et al. 2011	doi:10.1016/j.eja.2010.10.003	.	32.65	74.883333	no
34f	34	till	171	184	3	4	2	526	No	No	.	64.4	17	18.6	Y	N	0.7393	RT	with	no	Jammu, India	Sharma et al. 2011	doi:10.1016/j.eja.2010.10.003	.	32.65	74.883333	no
34g	34	till	178.5	169	3	4	2	526	No	No	.	64.4	17	18.6	Y	N	0.7393	RT	with	no	Jammu, India	Sharma et al. 2011	doi:10.1016/j.eja.2010.10.003	.	32.65	74.883333	no
34h	34	till	161.5	160	3	4	2	526	No	No	.	64.4	17	18.6	Y	N	0.7393	RT	without	no	Jammu, India	Sharma et al. 2011	doi:10.1016/j.eja.2010.10.003	.	32.65	74.883333	no
35a	35	till	10.2	10.9	2	3	2	2439	No	No	.	.	.	.	N	Y	7.3196	CT	with	no	Meghalaya, India	Kuotsu et al 2014	http://dx.doi.org/10.1016/j.still.2014.04.008	mm/hr	25.41	91.54	no
35b	35	till	10.8	11.2	2	3	2	2439	No	No	.	.	.	.	N	Y	7.3196	CT	with	no	Meghalaya, India	Kuotsu et al 2014	http://dx.doi.org/10.1016/j.still.2014.04.008	mm/hr	25.41	91.54	no
36a	36	till	19.9	42.4	13	3	2	452	No	No	.	43.3	32.7	24	N	N	0.4693	CT	.	no	Erzurum, Turkey	Gozubuyuk et al. 2014	DOI: 10.1016/j.catena.2014.01.006	cm/hr	39.99	41.57	no
36b	36	till	53.36	42.4	13	3	2	452	No	No	.	43.3	32.7	24	N	N	0.4693	RT	.	no	Erzurum, Turkey	Gozubuyuk et al. 2014	DOI: 10.1016/j.catena.2014.01.006	cm/hr	39.99	41.57	no
36c	36	till	29	42.4	13	3	2	452	No	No	.	43.3	32.7	24	N	N	0.4693	RT	.	no	Erzurum, Turkey	Gozubuyuk et al. 2014	DOI: 10.1016/j.catena.2014.01.006	cm/hr	39.99	41.57	no
37a	37	till	55.9	77.8	3	3	1	765	Yes	No	.	64.2	18.5	17.3	Y	N	0.4916	CT	.	no	Meerut, India	Naresh et al. 2014	DOI: 10.1016/S1672-6308(13)60185-7	mm/hr	29.01	77.45	no
37b	37	till	70	77.8	3	3	1	765	Yes	No	.	64.2	18.5	17.3	Y	N	0.4916	RT	.	no	Meerut, India	Naresh et al. 2014	DOI: 10.1016/S1672-6308(13)60185-7	mm/hr	29.01	77.45	no
38a	38	till	6.7	6.9	5	4	2	831	Yes	No	.	65.7	18.5	15.8	Y	N	0.4916	CT	.	no	Meerut, India	Singh et al. 2016	DOI: 10.1016/j.still.2015.08.001	mm/hr	29.01	77.45	no
39a	39	till	0.031	0.036	4	4	2	1058	Yes	No	.	.	.	.	Y	N	1.5449	CT	.	no	Almora, Uttaranchal, India	Bhattacharyya et al 2008	DOI: 10.1016/j.agwat.2008.03.007	cm/min	29.36	79.4	no
40a	40	till	0.29	1.42	3	3	2	863	Yes	No	.	65.7	18.5	15.8	Y	N	0.4934	CT	with	no	Uttar Pradesh, india	Jat et al. 2013	DOI:10.1016/j.fcr.2013.04.024	cm/hr	29.04	77.46	no
41a	41	till	19.7	18	1	4	2	645	No	No	.	.	.	.	N	Y	0.3586	CT	.	no	Pantnagar, India	Tripathi et al. 2007	DOI:10.1016/j.still.2006.03.008	mm/day	28.26	77.29	no
41b	41	till	18.5	16.9	2	4	2	645	No	No	.	.	.	.	N	Y	0.3586	CT	.	no	Pantnagar, India	Tripathi et al. 2008	DOI:10.1016/j.still.2006.03.008	mm/day	28.26	77.29	no
41c	41	till	17	15.9	3	4	2	645	No	No	.	.	.	.	N	Y	0.3586	CT	.	no	Pantnagar, India	Tripathi et al. 2009	DOI:10.1016/j.still.2006.03.008	mm/day	28.26	77.29	no
41d	41	till	15.7	14.5	4	4	2	645	No	No	.	.	.	.	N	Y	0.3586	CT	.	no	Pantnagar, India	Tripathi et al. 2010	DOI:10.1016/j.still.2006.03.008	mm/day	28.26	77.29	no
42a	42	till	1.42	1	1	3	2	863	Yes	No	.	64.2	18.5	17.3	Y	N	0.3586	CT	.	no	Meerut, India	Gangwar et al. 2006	doi:10.1016/j.still.2005.06.015	cm/hr	28.26	77.29	no
42b	42	till	1.37	0.95	2	3	2	863	Yes	No	.	64.2	18.5	17.3	Y	N	0.3586	CT	.	no	Meerut, India	Gangwar et al. 2006	doi:10.1016/j.still.2005.06.015	cm/hr	28.26	77.29	no
42c	42	till	1.34	0.75	3	3	2	863	Yes	No	.	64.2	18.5	17.3	Y	N	0.3586	CT	.	no	Meerut, India	Gangwar et al. 2006	doi:10.1016/j.still.2005.06.015	cm/hr	28.26	77.29	no
42d	42	till	1.37	1	1	3	2	863	Yes	No	.	64.2	18.5	17.3	Y	N	0.3586	RT	.	no	Meerut, India	Gangwar et al. 2006	doi:10.1016/j.still.2005.06.015	cm/hr	28.26	77.29	no
42e	42	till	1.28	0.95	2	3	2	863	Yes	No	.	64.2	18.5	17.3	Y	N	0.3586	RT	.	no	Meerut, India	Gangwar et al. 2006	doi:10.1016/j.still.2005.06.015	cm/hr	28.26	77.29	no
42f	42	till	1.25	0.75	3	3	2	863	Yes	No	.	64.2	18.5	17.3	Y	N	0.3586	RT	.	no	Meerut, India	Gangwar et al. 2006	doi:10.1016/j.still.2005.06.015	cm/hr	28.26	77.29	no
43a	43	till	0.666	0.706	3	4	2	624	Yes	No	.	52.4	25.1	22.5	Y	N	0.3152	CT	.	no	Karnal, India	Yaduvanshi and Sharma 2008	DOI:10.1016/j.still.2007.09.010	.	29.79	76.45	no
43b	43	till	0.752	0.775	3	4	2	624	Yes	No	.	52.4	25.1	22.5	Y	N	0.3152	CT	.	no	Karnal, India	Yaduvanshi and Sharma 2009	DOI:10.1016/j.still.2007.09.010	.	29.79	76.45	no
43c	43	till	0.775	0.866	3	4	2	624	Yes	No	.	52.4	25.1	22.5	Y	N	0.3152	CT	.	no	Karnal, India	Yaduvanshi and Sharma 2010	DOI:10.1016/j.still.2007.09.010	.	29.79	76.45	no
43d	43	till	1.213	1.43	3	4	2	624	Yes	No	.	52.4	25.1	22.5	Y	N	0.3152	CT	.	no	Karnal, India	Yaduvanshi and Sharma 2011	DOI:10.1016/j.still.2007.09.010	.	29.79	76.45	no
43e	43	till	1.266	1.419	3	4	2	624	Yes	No	.	52.4	25.1	22.5	Y	N	0.3152	CT	.	no	Karnal, India	Yaduvanshi and Sharma 2012	DOI:10.1016/j.still.2007.09.010	.	29.79	76.45	no
43f	43	till	1.226	1.363	3	4	2	624	Yes	No	.	52.4	25.1	22.5	Y	N	0.3152	CT	.	no	Karnal, India	Yaduvanshi and Sharma 2013	DOI:10.1016/j.still.2007.09.010	.	29.79	76.45	no
43g	43	till	1.477	1.625	3	4	2	624	Yes	.	.	52.4	25.1	22.5	Y	N	0.3152	CT	.	no	Karnal, India	Yaduvanshi and Sharma 2014	DOI:10.1016/j.still.2007.09.010	.	29.79	76.45	no
43h	43	till	1.455	1.66	3	4	2	624	Yes	.	.	52.4	25.1	22.5	Y	N	0.3152	CT	.	no	Karnal, India	Yaduvanshi and Sharma 2015	DOI:10.1016/j.still.2007.09.010	.	29.79	76.45	no
43i	43	till	1.393	1.581	3	4	2	624	Yes	.	.	52.4	25.1	22.5	Y	N	0.3152	CT	.	no	Karnal, India	Yaduvanshi and Sharma 2016	DOI:10.1016/j.still.2007.09.010	.	29.79	76.45	no
44a	44	per	7.05	38.37	5	8	2	851	No	.	ungrz	36.8	43.2	20	N	N	0.8746	.	.	.	Iowa	Bharati et al. 2002	10.1023/A:1021344807285	cm/hr	42.109999	-93.3	Y- c/s rotation was annual crop
44b	44	per	7.05	24.87	5	8	2	851	No	.	ungrz	36.8	43.2	20	N	N	0.8746	.	.	.	Iowa	Bharati et al. 2002	10.1023/A:1021344807285	cm/hr	42.109999	-93.3	Y- c/s rotation was annual crop
44c	44	per	7.05	20.03	5	8	2	851	No	.	ungrz	36.8	43.2	20	N	N	0.8746	.	.	.	Iowa	Bharati et al. 2002	10.1023/A:1021344807285	cm/hr	42.109999	-93.3	Y- c/s rotation was annual crop
44d	44	per	7.05	4.07	5	8	2	851	No	.	grz	36.8	43.2	20	N	N	0.8746	.	.	.	Iowa	Bharati et al. 2002	10.1023/A:1021344807285	cm/hr	42.109999	-93.3	Y- c/s rotation was annual crop
45a	45	till	117.7	62	1	3	2	2000	No	.	.	80	3	17	Y	N	1.3832	CT	.	no	Nigeria	Ghuman and Lal 1992	doi:10.1016/0167-1987(92)90018-7	cm/hr	6.24	5.12	no
45b	45	till	2.2	12.4	1	3	2	2000	No	.	.	80	3	17	Y	N	1.3832	CT	.	no	Nigeria	Ghuman and Lal 1992	doi:10.1016/0167-1987(92)90018-7	cm/hr	6.24	5.12	no
45c	45	till	3.3	5	1	3	2	2000	No	.	.	80	3	17	Y	N	1.3832	CT	.	no	Nigeria	Ghuman and Lal 1992	doi:10.1016/0167-1987(92)90018-7	cm/hr	6.24	5.12	no
45d	45	till	139	89.3	2	3	2	2000	No	.	.	80	3	17	Y	N	1.3832	CT	.	no	Nigeria	Ghuman and Lal 1992	doi:10.1016/0167-1987(92)90018-7	cm/hr	6.24	5.12	no
45e	45	till	45.8	21.3	2	3	2	2000	No	.	.	80	3	17	Y	N	1.3832	CT	.	no	Nigeria	Ghuman and Lal 1992	doi:10.1016/0167-1987(92)90018-7	cm/hr	6.24	5.12	no
45f	45	till	53.4	36.6	2	3	2	2000	No	.	.	80	3	17	Y	N	1.3832	CT	.	no	Nigeria	Ghuman and Lal 1992	doi:10.1016/0167-1987(92)90018-7	cm/hr	6.24	5.12	no
46a	46	per	13.9	42.5	30	3	2	1486	No	.	ungrz	.	.	20	Y	N	0.886	CT	.	no	Georgia	Levi et al. 2010	doi:10.2136/sssaj2009.0015	cm/hr	30.841702	-83.8473	no
46b	46	per	13.9	3.8	30	3	2	1486	No	.	ungrz	.	.	20	Y	N	0.886	CT	.	no	Georgia	Levi et al. 2010	doi:10.2136/sssaj2009.0015	cm/hr	30.841702	-83.8473	no
47a	47	int	23	19	1	4	1	510	No	No	Cont	.	.	.	N	Y	0.4692	.	.	.	NSW, Australia	Bell et al. 2011	doi:10.1016/j.still.2011.02.003	mm/hr	-33.995001	148.403	no
47b	47	int	14	12	1	4	1	510	No	No	Cont	.	.	.	N	N	0.6011	.	.	.	NSW, Australia	Bell et al. 2011	doi:10.1016/j.still.2011.02.003	mm/hr	-35.188001	148.974001	no
47c	47	int	45	23.25	1	3	1	510	No	No	Cont	.	.	.	N	Y	0.4989	.	.	.	NSW, Australia	Bell et al. 2011	doi:10.1016/j.still.2011.02.003	mm/hr	-34.314	148.298	no
48a	48	till	3.08	3.18	20	2	3	1000	No	.	.	13	64	23	N	N	0.6712	RT	.	no	Argentina	Sasal et al. 206	doi:10.1016/j.still.2005.02.025	cm/hr	-33.51	-60.4	no
48b	48	till	3.03	2.3	13	2	3	1000	No	.	.	13	64	23	N	N	0.6712	RT	.	no	Argentina	Sasal et al. 206	doi:10.1016/j.still.2005.02.025	cm/hr	-33.51	-60.4	no
48c	48	till	3.21	2.5	8	2	3	1000	No	.	.	13	64	23	N	N	0.6712	RT	.	no	Argentina	Sasal et al. 206	doi:10.1016/j.still.2005.02.025	cm/hr	-33.51	-60.4	no
49a	49	till	65	9.3	1	3	1	589	No	.	.	.	.	.	Y	N	0.3538	CT	.	no	Tanzania	Guzha et al. 2004	doi:10.1016/j.still.2003.09.002	mm/2 hrs	-5.530001	35.549999	no
49b	49	till	80.3	9.3	1	3	1	589	No	.	.	.	.	.	Y	N	0.3538	CT	.	no	Tanzania	Guzha et al. 2004	doi:10.1016/j.still.2003.09.002	mm/2 hrs	-5.530001	35.549999	no
49c	49	till	56.9	9.3	1	3	1	589	No	.	.	.	.	.	Y	N	0.3538	RT	.	no	Tanzania	Guzha et al. 2005	doi:10.1016/j.still.2003.09.002	mm/2 hrs	-5.530001	35.549999	no
50a	50	till	11	9.33	1	3	1	863	Yes	.	.	51	39	14	Y	N	0.5513	RT	.	no	Uttar Pradesh, India	Bazaya et al. 2009	doi:10.1016/j.still.2009.05.006	mm/hr	25.18	83.31	no
50b	50	till	11.67	9.33	1	3	1	863	Yes	.	.	51	39	14	Y	N	0.5513	CT	.	no	Uttar Pradesh, India	Bazaya et al. 2009	doi:10.1016/j.still.2009.05.006	mm/hr	25.18	83.31	no
50c	50	till	10.84	9.58	2	3	1	863	Yes	.	.	51	39	14	Y	N	0.5513	RT	.	no	Uttar Pradesh, India	Bazaya et al. 2009	doi:10.1016/j.still.2009.05.006	mm/hr	25.18	83.31	no
50d	50	till	11.4	9.58	2	3	1	863	Yes	.	.	51	39	14	Y	N	0.5513	CT	.	no	Uttar Pradesh, India	Bazaya et al. 2009	doi:10.1016/j.still.2009.05.006	mm/hr	25.18	83.31	no
51a	51	till	12.2	10.2	3	3	2	517	No	.	.	12	48.2	40	N	N	0.3411	RT	.	no	Texas (Bushland)	Baumhardt and Jones 2002	doi:10.1016/S0167-1987(01)00273-2	mm/hr	35.110002	-102.499999	no
51b	51	till	11.7	10.7	3	3	2	517	No	.	.	12	48.2	40	N	N	0.3411	RT	.	no	Texas (Bushland)	Baumhardt and Jones 2002	doi:10.1016/S0167-1987(01)00273-2	mm/hr	35.110002	-102.499999	no
52a	52	int	139.89	62.47	1	3	2	1044	No	No	Complex	10.1	68.1	21.8	N	N	0.6775	.	.	.	Argentina	Fernandez et al. 2015	http://dx.doi.org/10.1016/j.still.2015.05.008	mm/hr	-35.18	-61.58	no
52b	52	int	126.21	134.81	2	3	2	1044	No	No	Complex	10.1	68.1	21.8	N	N	0.6775	.	.	.	Argentina	Fernandez et al. 2015	http://dx.doi.org/10.1016/j.still.2015.05.008	mm/hr	-35.18	-61.58	no
52c	52	int	40.47	20.04	3	3	2	1044	No	No	Complex	10.1	68.1	21.8	N	N	0.6775	.	.	.	Argentina	Fernandez et al. 2015	http://dx.doi.org/10.1016/j.still.2015.05.008	mm/hr	-35.18	-61.58	no
52d	52	int	38.1	45.625	4	3	2	1044	No	No	Complex	10.1	68.1	21.8	N	N	0.6775	.	.	.	Argentina	Fernandez et al. 2015	http://dx.doi.org/10.1016/j.still.2015.05.008	mm/hr	-35.18	-61.58	no
52e	52	int	46.81	51.06	1	3	2	1044	No	No	Complex	48.8	39.5	11.7	N	N	0.5823	.	.	.	Argentina	Fernandez et al. 2015	http://dx.doi.org/10.1016/j.still.2015.05.008	mm/hr	-34.03	-62.25	no
52f	52	int	85.64	77.125	2	3	2	1044	No	No	Complex	48.8	39.5	11.7	N	N	0.5823	.	.	.	Argentina	Fernandez et al. 2015	http://dx.doi.org/10.1016/j.still.2015.05.008	mm/hr	-34.03	-62.25	no
52g	52	int	37.54	27.86	3	3	2	1044	No	No	Complex	48.8	39.5	11.7	N	N	0.5823	.	.	.	Argentina	Fernandez et al. 2015	http://dx.doi.org/10.1016/j.still.2015.05.008	mm/hr	-34.03	-62.25	no
52h	52	int	52.59	56.38	4	3	2	1044	No	No	Complex	48.8	39.5	11.7	N	N	0.5823	.	.	.	Argentina	Fernandez et al. 2015	http://dx.doi.org/10.1016/j.still.2015.05.008	mm/hr	-34.03	-62.25	no
53a	53	int	2.9	3.55	12	4	.	1250	No	Yes	Cont	35.1	23.6	41.3	N	N	0.8095	.	.	.	Georgia	Franzluebbers et al. 2011	doi:10.1017/S1742170511000378	mm/min	32.22	-83.24	no
53b	53	int	2.9	2.8	12	4	.	1250	No	Yes	Cont	35.1	23.6	41.3	N	N	0.8095	.	.	.	Georgia	Franzluebbers et al. 2011	doi:10.1017/S1742170511000378	mm/min	32.22	-83.24	no
54a	54	int	18.73	5.16	3	3	3	291	No	No	Complex	39.9	38.5	21.6	N	N	0.4273	NT	without	.	North Dakota	Liebig et al. 2011	doi:10.1155/2011/464827	cm/hr	46.460001	-100.54	yes (hayed+res removed for control)
54b	54	int	15.395	7.53	6	3	3	291	No	No	Complex	39.9	38.5	21.6	N	N	0.4273	NT	without	.	North Dakota	Liebig et al. 2011	doi:10.1155/2011/464827	cm/hr	46.460001	-100.54	yes (hayed+res removed for control)
54c	54	int	20.545	7.96	9	3	3	291	No	No	Complex	39.9	38.5	21.6	N	N	0.4273	NT	without	.	North Dakota	Liebig et al. 2011	doi:10.1155/2011/464827	cm/hr	46.460001	-100.54	yes (hayed+res removed for control)
54d	54	per	13	7.1	3	3	3	291	No	No	grz	39.9	38.5	21.6	N	N	0.4273	NT	.	.	North Dakota	Liebig et al. 2011	doi:10.1155/2011/464827	cm/hr	46.460001	-100.54	no
54e	54	per	10.9	21.1	6	3	3	291	No	No	grz	39.9	38.5	21.6	N	N	0.4273	NT	.	.	North Dakota	Liebig et al. 2011	doi:10.1155/2011/464827	cm/hr	46.460001	-100.54	no
54f	54	per	14	5.1	9	3	3	291	No	No	grz	39.9	38.5	21.6	N	N	0.4273	NT	.	.	North Dakota	Liebig et al. 2011	doi:10.1155/2011/464827	cm/hr	46.460001	-100.54	no
55a	55	int	0.02	0.075	1	3	.	2100	No	Yes	Complex	44	29	27	N	N	1.2776	NT	.	.	Peru	Arevalo et al. 1998	10.1023/A:1006075114659	.	-6.279998	-76.19	no
55b	55	int	0.327	0.125	2	3	.	2100	No	Yes	Complex	44	29	27	N	N	1.2776	NT	.	.	Peru	Arevalo et al. 1998	10.1023/A:1006075114659	.	-6.279998	-76.19	no
55c	55	int	0.229	0.116	3	3	.	2100	No	Yes	Complex	44	29	27	N	N	1.2776	NT	.	.	Peru	Arevalo et al. 1998	10.1023/A:1006075114659	.	-6.279998	-76.19	no
55d	55	int	0.126	0.097	4	3	.	2100	No	Yes	Complex	44	29	27	N	N	1.2776	NT	.	.	Peru	Arevalo et al. 1998	10.1023/A:1006075114659	.	-6.279998	-76.19	no
55e	55	int	0.049	0.07	5	3	.	2100	No	Yes	Complex	44	29	27	N	N	1.2776	NT	.	.	Peru	Arevalo et al. 1998	10.1023/A:1006075114659	.	-6.279998	-76.19	no
56a	56	till	6	1.26	2	3	2	500	No	No	.	64.8	8.5	27.7	Y	N	0.462	RT	.	no	Spain	Pelegrin et al. 1990	doi:10.1016/0167-1987(90)90070-T	mm/hr	37.22	-5.57	no
56b	56	till	5.42	1.26	2	3	2	500	No	No	.	64.8	8.5	27.7	Y	N	0.462	CT	.	no	Spain	Pelegrin et al. 1990	doi:10.1016/0167-1987(90)90070-T	mm/hr	37.22	-5.57	no
56c	56	till	3.19	1.26	2	3	2	500	No	No	.	64.8	8.5	27.7	Y	N	0.462	RT	.	no	Spain	Pelegrin et al. 1990	doi:10.1016/0167-1987(90)90070-T	mm/hr	37.22	-5.57	no
56d	56	till	2.81	1.26	2	3	2	500	No	No	.	64.8	8.5	27.7	Y	N	0.462	RT	.	no	Spain	Pelegrin et al. 1990	doi:10.1016/0167-1987(90)90070-T	mm/hr	37.22	-5.57	no
56e	56	till	4.17	0.28	3	3	2	500	No	No	.	64.8	8.5	27.7	Y	N	0.462	RT	.	no	Spain	Pelegrin et al. 1990	doi:10.1016/0167-1987(90)90070-T	mm/hr	37.22	-5.57	no
56f	56	till	3	0.28	3	3	2	500	No	No	.	64.8	8.5	27.7	Y	N	0.462	CT	.	no	Spain	Pelegrin et al. 1990	doi:10.1016/0167-1987(90)90070-T	mm/hr	37.22	-5.57	no
56g	56	till	1.59	0.28	3	3	2	500	No	No	.	64.8	8.5	27.7	Y	N	0.462	RT	.	no	Spain	Pelegrin et al. 1990	doi:10.1016/0167-1987(90)90070-T	mm/hr	37.22	-5.57	no
56h	56	till	0.48	0.28	3	3	2	500	No	No	.	64.8	8.5	27.7	Y	N	0.462	RT	.	no	Spain	Pelegrin et al. 1990	doi:10.1016/0167-1987(90)90070-T	mm/hr	37.22	-5.57	no
57a	57	till	2.91	4.56	2	4	2	1283	No	No	.	66	14	20	Y	N	0.7169	CT	.	no	Bolivia	Barber et al. 1996	doi:10.1016/0167-1987(96)01012-4	cm/hr	-17.25	-63.17	no
57b	57	till	0.95	1.17	6	4	4	1283	No	No	.	66	14	20	Y	N	0.7169	CT	.	no	Bolivia	Barber et al. 1996	doi:10.1016/0167-1987(96)01012-4	cm/hr	-17.25	-63.17	no
57c	57	till	3.02	4.56	2	4	2	1283	No	No	.	66	14	20	Y	N	0.7169	RT	.	no	Bolivia	Barber et al. 1996	doi:10.1016/0167-1987(96)01012-4	cm/hr	-17.25	-63.17	no
57d	57	till	0.77	1.17	6	4	4	1283	No	No	.	66	14	20	Y	N	0.7169	RT	.	no	Bolivia	Barber et al. 1996	doi:10.1016/0167-1987(96)01012-4	cm/hr	-17.25	-63.17	no
57e	57	till	3.93	4.56	2	4	2	1283	No	No	.	66	14	20	Y	N	0.7169	RT	.	no	Bolivia	Barber et al. 1996	doi:10.1016/0167-1987(96)01012-4	cm/hr	-17.25	-63.17	no
57f	57	till	0.46	1.17	6	4	4	1283	No	No	.	66	14	20	Y	N	0.7169	RT	.	no	Bolivia	Barber et al. 1996	doi:10.1016/0167-1987(96)01012-4	cm/hr	-17.25	-63.17	no
58a	58	till	24.1	14.5	8	4	1	700	No	No	.	47	12	41	N	Y	0.4111	RT	.	no	Australia	Thorburn 1992	doi:10.1016/0167-1987(92)90080-U	mm/hr	-24.29	150.49	no
58b	58	till	20.6	14.5	8	4	1	700	No	No	.	47	12	41	N	Y	0.4111	CT	.	no	Australia	Thorburn 1992	doi:10.1016/0167-1987(92)90080-U	mm/hr	-24.29	150.49	no
59a	59	till	0.481	0.515	2	3	2	863	Yes	No	.	62	20.5	16.5	Y	N	0.4934	CT	with	no	Uttar Pradesh, India	Jat et al. 2009	doi:10.1016/j.still.2009.06.003	cm/hr	29.04	77.46	no
60a	60	till	9.9	8.4	2	4	2	637	No	No	.	60.3	22.3	17.4	Y	N	0.424	CT	.	no	Bhilwhara, India	Laddha and Totawat 1997	doi:10.1016/S0167-1987(97)00027-5	cm/hr	24.2	74.4	no
60b	60	till	15.1	8.4	2	4	2	637	No	No	.	60.3	22.3	17.4	Y	N	0.424	RT	.	no	Bhilwhara, India	Laddha and Totawat 1997	doi:10.1016/S0167-1987(97)00027-5	cm/hr	24.2	74.4	no
60c	60	till	13.7	8.4	2	4	2	637	No	No	.	60.3	22.3	17.4	Y	N	0.424	RT	.	no	Bhilwhara, India	Laddha and Totawat 1997	doi:10.1016/S0167-1987(97)00027-5	cm/hr	24.2	74.4	no
61a	61	till	32	33	1	3	1	1200	No	No	.	71	11.7	17.3	Y	N	0.7935	CT	with	no	Nigeria	Lal 1997	doi:10.1016/S0167-1987(97)00006-8	cm/hr	7.23	3.549997	no
61b	61	till	27	34	1	3	1	1200	No	No	.	71	11.7	17.3	Y	N	0.7935	CT	without	no	Nigeria	Lal 1997	doi:10.1016/S0167-1987(97)00006-8	cm/hr	7.23	3.549997	no
61c	61	till	21	34	1	3	1	1200	No	No	.	71	11.7	17.3	Y	N	0.7935	RT	without	no	Nigeria	Lal 1997	doi:10.1016/S0167-1987(97)00006-8	cm/hr	7.23	3.549997	no
61d	61	till	24	34	1	3	1	1200	No	No	.	71	11.7	17.3	Y	N	0.7935	RT	without	no	Nigeria	Lal 1997	doi:10.1016/S0167-1987(97)00006-8	cm/hr	7.23	3.549997	no
61e	61	till	9	34	1	3	1	1200	No	No	.	71	11.7	17.3	Y	N	0.7935	RT	without	no	Nigeria	Lal 1997	doi:10.1016/S0167-1987(97)00006-8	cm/hr	7.23	3.549997	no
61f	61	till	23	30	2	3	1	1200	No	No	.	71	11.7	17.3	Y	N	0.7935	CT	with	no	Nigeria	Lal 1997	doi:10.1016/S0167-1987(97)00006-8	cm/hr	7.23	3.549997	no
61g	61	till	34	39	2	3	1	1200	No	No	.	71	11.7	17.3	Y	N	0.7935	CT	without	no	Nigeria	Lal 1997	doi:10.1016/S0167-1987(97)00006-8	cm/hr	7.23	3.549997	no
61h	61	till	19	39	2	3	1	1200	No	No	.	71	11.7	17.3	Y	N	0.7935	RT	without	no	Nigeria	Lal 1997	doi:10.1016/S0167-1987(97)00006-8	cm/hr	7.23	3.549997	no
61i	61	till	26	39	2	3	1	1200	No	No	.	71	11.7	17.3	Y	N	0.7935	RT	without	no	Nigeria	Lal 1997	doi:10.1016/S0167-1987(97)00006-8	cm/hr	7.23	3.549997	no
61j	61	till	10	39	2	3	1	1200	No	No	.	71	11.7	17.3	Y	N	0.7935	RT	without	no	Nigeria	Lal 1997	doi:10.1016/S0167-1987(97)00006-8	cm/hr	7.23	3.549997	no
61k	61	till	17	23	3	3	1	1200	No	No	.	71	11.7	17.3	Y	N	0.7935	CT	with	no	Nigeria	Lal 1997	doi:10.1016/S0167-1987(97)00006-8	cm/hr	7.23	3.549997	no
61l	61	till	15	21	3	3	1	1200	No	No	.	71	11.7	17.3	Y	N	0.7935	CT	without	no	Nigeria	Lal 1997	doi:10.1016/S0167-1987(97)00006-8	cm/hr	7.23	3.549997	no
61m	61	till	15	21	3	3	1	1200	No	No	.	71	11.7	17.3	Y	N	0.7935	RT	without	no	Nigeria	Lal 1997	doi:10.1016/S0167-1987(97)00006-8	cm/hr	7.23	3.549997	no
61n	61	till	17	21	3	3	1	1200	No	No	.	71	11.7	17.3	Y	N	0.7935	RT	without	no	Nigeria	Lal 1997	doi:10.1016/S0167-1987(97)00006-8	cm/hr	7.23	3.549997	no
61o	61	till	11	21	3	3	1	1200	No	No	.	71	11.7	17.3	Y	N	0.7935	RT	without	no	Nigeria	Lal 1997	doi:10.1016/S0167-1987(97)00006-8	cm/hr	7.23	3.549997	no
61p	61	till	20	34	4	3	1	1200	No	No	.	71	11.7	17.3	Y	N	0.7935	CT	with	no	Nigeria	Lal 1997	doi:10.1016/S0167-1987(97)00006-8	cm/hr	7.23	3.549997	no
61q	61	till	19	31	4	3	1	1200	No	No	.	71	11.7	17.3	Y	N	0.7935	CT	without	no	Nigeria	Lal 1997	doi:10.1016/S0167-1987(97)00006-8	cm/hr	7.23	3.549997	no
61r	61	till	25	31	4	3	1	1200	No	No	.	71	11.7	17.3	Y	N	0.7935	RT	without	no	Nigeria	Lal 1997	doi:10.1016/S0167-1987(97)00006-8	cm/hr	7.23	3.549997	no
61s	61	till	19	31	4	3	1	1200	No	No	.	71	11.7	17.3	Y	N	0.7935	RT	without	no	Nigeria	Lal 1997	doi:10.1016/S0167-1987(97)00006-8	cm/hr	7.23	3.549997	no
61t	61	till	19	31	4	3	1	1200	No	No	.	71	11.7	17.3	Y	N	0.7935	RT	without	no	Nigeria	Lal 1997	doi:10.1016/S0167-1987(97)00006-8	cm/hr	7.23	3.549997	no
61u	61	till	35	57	5	3	1	1200	No	No	.	71	11.7	17.3	Y	N	0.7935	CT	with	no	Nigeria	Lal 1997	doi:10.1016/S0167-1987(97)00006-8	cm/hr	7.23	3.549997	no
61v	61	till	28	26	5	3	1	1200	No	No	.	71	11.7	17.3	Y	N	0.7935	CT	without	no	Nigeria	Lal 1997	doi:10.1016/S0167-1987(97)00006-8	cm/hr	7.23	3.549997	no
61w	61	till	34	26	5	3	1	1200	No	No	.	71	11.7	17.3	Y	N	0.7935	RT	without	no	Nigeria	Lal 1997	doi:10.1016/S0167-1987(97)00006-8	cm/hr	7.23	3.549997	no
61x	61	till	25	26	5	3	1	1200	No	No	.	71	11.7	17.3	Y	N	0.7935	RT	without	no	Nigeria	Lal 1997	doi:10.1016/S0167-1987(97)00006-8	cm/hr	7.23	3.549997	no
61y	61	till	13	26	5	3	1	1200	No	No	.	71	11.7	17.3	Y	N	0.7935	RT	without	no	Nigeria	Lal 1997	doi:10.1016/S0167-1987(97)00006-8	cm/hr	7.23	3.549997	no
61z	61	till	33	65	6	3	1	1200	No	No	.	71	11.7	17.3	Y	N	0.7935	CT	with	no	Nigeria	Lal 1997	doi:10.1016/S0167-1987(97)00006-8	cm/hr	7.23	3.549997	no
61aa	61	till	10	43	6	3	1	1200	No	No	.	71	11.7	17.3	Y	N	0.7935	CT	without	no	Nigeria	Lal 1997	doi:10.1016/S0167-1987(97)00006-8	cm/hr	7.23	3.549997	no
61ab	61	till	36	43	6	3	1	1200	No	No	.	71	11.7	17.3	Y	N	0.7935	RT	without	no	Nigeria	Lal 1997	doi:10.1016/S0167-1987(97)00006-8	cm/hr	7.23	3.549997	no
61ac	61	till	32	43	6	3	1	1200	No	No	.	71	11.7	17.3	Y	N	0.7935	RT	without	no	Nigeria	Lal 1997	doi:10.1016/S0167-1987(97)00006-8	cm/hr	7.23	3.549997	no
61ad	61	till	33	43	6	3	1	1200	No	No	.	71	11.7	17.3	Y	N	0.7935	RT	without	no	Nigeria	Lal 1997	doi:10.1016/S0167-1987(97)00006-8	cm/hr	7.23	3.549997	no
62a	62	till	13.2	9.6	12	2	2	833	No	No	.	18.7	42.4	38.9	N	Y	0.8555	RT	.	no	Hoytville, Ohio	Lal et al. 1989	doi:10.1016/0167-1987(89)90055-X	cm/hr	41.483334	-84.15	no
63a	63	till	22.9	27.5	1	4	2	1615	Yes	No	.	42.5	40	17.5	N	N	0.8191	RT	.	no	Pantangar, India	Sharma et al. 2005	doi:10.1016/j.eja.2005.01.003	mm/day	29	79.29	no
63b	63	till	15.78	27.53	1	4	2	1615	Yes	No	.	42.5	40	17.5	N	N	0.8191	CT	.	no	Pantangar, India	Sharma et al. 2005	doi:10.1016/j.eja.2005.01.003	mm/day	29	79.29	no
63c	63	till	15.6	27.5	1	4	2	1615	Yes	No	.	42.5	40	17.5	N	N	0.8191	RT	.	no	Pantangar, India	Sharma et al. 2005	doi:10.1016/j.eja.2005.01.003	mm/day	29	79.29	no
63d	63	till	21.1	27.7	2	4	2	1615	Yes	No	.	42.5	40	17.5	N	N	0.8191	RT	.	no	Pantangar, India	Sharma et al. 2005	doi:10.1016/j.eja.2005.01.003	mm/day	29	79.29	no
63e	63	till	14.2	27.7	2	4	2	1615	Yes	No	.	42.5	40	17.5	N	N	0.8191	CT	.	no	Pantangar, India	Sharma et al. 2005	doi:10.1016/j.eja.2005.01.003	mm/day	29	79.29	no
63f	63	till	13.3	27.7	2	4	2	1615	Yes	No	.	42.5	40	17.5	N	N	0.8191	RT	.	no	Pantangar, India	Sharma et al. 2005	doi:10.1016/j.eja.2005.01.003	mm/day	29	79.29	no
63g	63	till	17.9	21.9	3	4	2	1615	Yes	No	.	42.5	40	17.5	N	N	0.8191	RT	.	no	Pantangar, India	Sharma et al. 2005	doi:10.1016/j.eja.2005.01.003	mm/day	29	79.29	no
63h	63	till	12.7	21.9	3	4	2	1615	Yes	No	.	42.5	40	17.5	N	N	0.8191	CT	.	no	Pantangar, India	Sharma et al. 2005	doi:10.1016/j.eja.2005.01.003	mm/day	29	79.29	no
63i	63	till	11.9	21.9	3	4	2	1615	Yes	No	.	42.5	40	17.5	N	N	0.8191	RT	.	no	Pantangar, India	Sharma et al. 2005	doi:10.1016/j.eja.2005.01.003	mm/day	29	79.29	no
63j	63	till	20.2	20.4	1	4	2	1615	Yes	No	.	42.5	40	17.5	N	N	0.8191	CT	.	no	Pantangar, India	Sharma et al. 2005	doi:10.1016/j.eja.2005.01.003	mm/day	29	79.29	yes for the different wheat tillage
63k	63	till	19.4	19.1	2	4	2	1615	Yes	No	.	42.5	40	17.5	N	N	0.8191	CT	.	no	Pantangar, India	Sharma et al. 2005	doi:10.1016/j.eja.2005.01.003	mm/day	29	79.29	yes for the different wheat tillage
63l	63	till	16	16.1	3	4	2	1615	Yes	No	.	42.5	40	17.5	N	N	0.8191	CT	.	no	Pantangar, India	Sharma et al. 2005	doi:10.1016/j.eja.2005.01.003	mm/day	29	79.29	yes for the different wheat tillage
64a	64	per	20.3	29.1	17	3	.	290	No	Yes	grz	39.9	38.5	21.6	N	N	0.4273	CT	.	no	Mandan, ND	Liebig et al. 2004	doi:10.1016/j.still.2004.02.002	cm/hr	46.460001	-100.54	no
64b	64	till	20.3	75.9	17	3	2	290	No	Yes	.	39.9	38.5	21.6	N	N	0.4273	CT	.	no	Mandan, ND	Liebig et al. 2004	doi:10.1016/j.still.2004.02.002	cm/hr	46.460001	-100.54	no
65a	65	till	0.715	1.195	1	4	2	1364	Yes	No	.	15	53	32	N	Y	0.8191	CT	.	no	Pantangar, India	Bajpai and Tripathi 2000	doi:10.1016/S0167-1987(00)00111-2	mm/hr	29	79.29	no
65b	65	till	0.685	1.25	2	4	2	1364	Yes	No	.	15	53	32	N	Y	0.8191	CT	.	no	Pantangar, India	Bajpai and Tripathi 2000	doi:10.1016/S0167-1987(00)00111-2	mm/hr	29	79.29	no
66a	66	till	2.4	1.9	1	3	1	1350	Yes	No	.	65	17	18	Y	N	0.89	RT	.	no	Karagpur, India	Khan et al. 1984	doi:10.1016/0167-1987(84)90022-9	cm/hr	22.35	87.23	no
66b	66	till	2.1	1.9	1	3	1	1350	Yes	No	.	65	17	18	Y	N	0.89	RT	.	no	Karagpur, India	Khan et al. 1984	doi:10.1016/0167-1987(84)90022-9	cm/hr	22.35	87.23	no
66c	66	till	2.3	1.9	1	3	1	1350	Yes	No	.	65	17	18	Y	N	0.89	RT	.	no	Karagpur, India	Khan et al. 1984	doi:10.1016/0167-1987(84)90022-9	cm/hr	22.35	87.23	no
66d	66	till	2.6	1.9	1	3	1	1350	Yes	No	.	65	17	18	Y	N	0.89	CT	.	no	Karagpur, India	Khan et al. 1984	doi:10.1016/0167-1987(84)90022-9	cm/hr	22.35	87.23	no
66g	66	till	2.2	1.7	2	3	1	1350	Yes	No	.	65	17	18	Y	N	0.89	RT	.	no	Karagpur, India	Khan et al. 1984	doi:10.1016/0167-1987(84)90022-9	cm/hr	22.35	87.23	no
66h	66	till	1.9	1.7	2	3	1	1350	Yes	No	.	65	17	18	Y	N	0.89	RT	.	no	Karagpur, India	Khan et al. 1984	doi:10.1016/0167-1987(84)90022-9	cm/hr	22.35	87.23	no
66i	66	till	2.1	1.7	2	3	1	1350	Yes	No	.	65	17	18	Y	N	0.89	RT	.	no	Karagpur, India	Khan et al. 1984	doi:10.1016/0167-1987(84)90022-9	cm/hr	22.35	87.23	no
66j	66	till	2.4	1.7	2	3	1	1350	Yes	No	.	65	17	18	Y	N	0.89	CT	.	no	Karagpur, India	Khan et al. 1984	doi:10.1016/0167-1987(84)90022-9	cm/hr	22.35	87.23	no
67a	67	till	140	85	1	3	1	1316	No	No	.	74	10	16	Y	N	0.7935	RT	.	no	Ibadan, Nigeria	Kayombo et al. 1991	doi:10.1016/0167-1987(91)90029-W	cm/3hr	7.23	3.549997	no
67b	67	till	96	53	1	3	1	1316	No	No	.	74	10	16	Y	N	0.7935	RT	.	no	Ibadan, Nigeria	Kayombo et al. 1991	doi:10.1016/0167-1987(91)90029-W	cm/3hr	7.23	3.549997	no
67c	67	till	46	39	1	3	1	1316	No	No	.	74	10	16	Y	N	0.7935	RT	.	no	Ibadan, Nigeria	Kayombo et al. 1991	doi:10.1016/0167-1987(91)90029-W	cm/3hr	7.23	3.549997	no
67d	67	till	162	159	2	3	1	1316	No	No	.	74	10	16	Y	N	0.7935	RT	.	no	Ibadan, Nigeria	Kayombo et al. 1991	doi:10.1016/0167-1987(91)90029-W	cm/3hr	7.23	3.549997	no
67e	67	till	26	48	2	3	1	1316	No	No	.	74	10	16	Y	N	0.7935	RT	.	no	Ibadan, Nigeria	Kayombo et al. 1991	doi:10.1016/0167-1987(91)90029-W	cm/3hr	7.23	3.549997	no
67f	67	till	11	38	2	3	1	1316	No	No	.	74	10	16	Y	N	0.7935	RT	.	no	Ibadan, Nigeria	Kayombo et al. 1991	doi:10.1016/0167-1987(91)90029-W	cm/3hr	7.23	3.549997	no
68a	68	res	121	332	3	2	5	1316	No	No	.	74	10	16	Y	N	0.7935	NT	.	.	Ibadan, Nigeria	Lal et al 1978	doi:10.1016/0378-4290(78)90008-4	cm/3hr	7.23	3.549997	no
68b	68	res	121	302	3	2	5	1316	No	No	.	74	10	16	Y	N	0.7935	NT	.	.	Ibadan, Nigeria	Lal et al 1978	doi:10.1016/0378-4290(78)90008-4	cm/3hr	7.23	3.549997	no
68c	68	res	121	491	3	2	5	1316	No	No	.	74	10	16	Y	N	0.7935	NT	.	.	Ibadan, Nigeria	Lal et al 1978	doi:10.1016/0378-4290(78)90008-4	cm/3hr	7.23	3.549997	no
68d	68	res	121	291	3	2	5	1316	No	No	.	74	10	16	Y	N	0.7935	NT	.	.	Ibadan, Nigeria	Lal et al 1978	doi:10.1016/0378-4290(78)90008-4	cm/3hr	7.23	3.549997	no
68e	68	res	121	232	3	2	5	1316	No	No	.	74	10	16	Y	N	0.7935	NT	.	.	Ibadan, Nigeria	Lal et al 1978	doi:10.1016/0378-4290(78)90008-4	cm/3hr	7.23	3.549997	no
68f	68	res	121	281	3	2	5	1316	No	No	.	74	10	16	Y	N	0.7935	NT	.	.	Ibadan, Nigeria	Lal et al 1978	doi:10.1016/0378-4290(78)90008-4	cm/3hr	7.23	3.549997	no
68g	68	res	121	414	3	2	5	1316	No	No	.	74	10	16	Y	N	0.7935	NT	.	.	Ibadan, Nigeria	Lal et al 1978	doi:10.1016/0378-4290(78)90008-4	cm/3hr	7.23	3.549997	no
68h	68	res	121	393	3	2	5	1316	No	No	.	74	10	16	Y	N	0.7935	NT	.	.	Ibadan, Nigeria	Lal et al 1978	doi:10.1016/0378-4290(78)90008-4	cm/3hr	7.23	3.549997	no
69a	69	per	1.36	1.33	1	3	.	672	No	No	ungrz	.	.	.	N	Y	0.7194	CT	.	.	Shaanxi Province, China	Wang et al. 2015	DOI:10.1371/journal.pone.0124767	mm/min	34.21	107.43	no
69b	69	per	1.29	1.22	3	3	.	672	No	No	ungrz	.	.	.	N	Y	0.7194	CT	.	.	Shaanxi Province, China	Wang et al. 2015	DOI:10.1371/journal.pone.0124767	mm/min	34.21	107.43	no
69c	69	per	1.4	1.48	5	3	.	672	No	No	ungrz	.	.	.	N	Y	0.7194	CT	.	.	Shaanxi Province, China	Wang et al. 2015	DOI:10.1371/journal.pone.0124767	mm/min	34.21	107.43	no
69d	69	per	1.4	1.4	7	3	.	672	No	No	ungrz	.	.	.	N	Y	0.7194	CT	.	.	Shaanxi Province, China	Wang et al. 2015	DOI:10.1371/journal.pone.0124767	mm/min	34.21	107.43	no
69e	69	per	1.2	2.1	9	3	.	672	No	No	ungrz	.	.	.	N	Y	0.7194	CT	.	.	Shaanxi Province, China	Wang et al. 2015	DOI:10.1371/journal.pone.0124767	mm/min	34.21	107.43	no
69f	69	per	1.3	2.4	11	3	.	672	No	No	ungrz	.	.	.	N	Y	0.7194	CT	.	.	Shaanxi Province, China	Wang et al. 2015	DOI:10.1371/journal.pone.0124767	mm/min	34.21	107.43	no
69g	69	per	1.36	1.37	1	3	.	672	No	No	ungrz	.	.	.	N	Y	0.7194	CT	.	.	Shaanxi Province, China	Wang et al. 2015	DOI:10.1371/journal.pone.0124767	mm/min	34.21	107.43	no
69h	69	per	1.29	1	3	3	.	672	No	No	ungrz	.	.	.	N	Y	0.7194	CT	.	.	Shaanxi Province, China	Wang et al. 2015	DOI:10.1371/journal.pone.0124767	mm/min	34.21	107.43	no
69i	69	per	1.4	1.4	5	3	.	672	No	No	ungrz	.	.	.	N	Y	0.7194	CT	.	.	Shaanxi Province, China	Wang et al. 2015	DOI:10.1371/journal.pone.0124767	mm/min	34.21	107.43	no
69j	69	per	1.4	1	7	3	.	672	No	No	ungrz	.	.	.	N	Y	0.7194	CT	.	.	Shaanxi Province, China	Wang et al. 2015	DOI:10.1371/journal.pone.0124767	mm/min	34.21	107.43	no
69k	69	per	1.2	1.1	9	3	.	672	No	No	ungrz	.	.	.	N	Y	0.7194	CT	.	.	Shaanxi Province, China	Wang et al. 2015	DOI:10.1371/journal.pone.0124767	mm/min	34.21	107.43	no
69l	69	per	1.3	1.2	11	3	.	672	No	No	ungrz	.	.	.	N	Y	0.7194	CT	.	.	Shaanxi Province, China	Wang et al. 2015	DOI:10.1371/journal.pone.0124767	mm/min	34.21	107.43	no
70a	70	per	0.86	0.93	5	4	.		No	No	grz	28.2	23.5	48.3	N	Y	1.0537	.	.	.	Ethiopia	Ketema et al. 2014	http://dx.doi.org/10.1016/j.still.2014.03.011	cm/hr	6.22	38.2	no
70b	70	per	0.59	1.74	10	4	.		No	No	grz	28.2	23.5	48.3	N	Y	1.0537	.	.	.	Ethiopia	Ketema et al. 2014	http://dx.doi.org/10.1016/j.still.2014.03.011	cm/hr	6.22	38.2	no
70c	70	per	0.56	1.81	15	4	.		No	No	grz	28.2	23.5	48.3	N	Y	1.0537	.	.	.	Ethiopia	Ketema et al. 2014	http://dx.doi.org/10.1016/j.still.2014.03.011	cm/hr	6.22	38.2	no
71a	71	int	22.4	15.9	1	1	.	307	No	Yes	Complex	55	17	28	Y	N	0.2091	.	.	.	Western Australia	Proffitt et al. 1995	doi:10.1016/0167-1987(95)00486-6	mm/hr	-31.3	118.23	no
71b	71	int	22.4	18.7	1	1	.	307	No	Yes	Complex	55	17	28	Y	N	0.2091	.	.	.	Western Australia	Proffitt et al. 1995	doi:10.1016/0167-1987(95)00486-6	mm/hr	-31.3	118.23	no
72a	72	per	11.33	14.42	15	3	.	2439	No	Yes	ungrz	.	.	.	.	.	7.3196	.	.	.	Central Meghalaya, India	Ghosh et al. 2009	DOI: 10.1071/SR08169	cm/hr	25.409998	91.55	no
72b	72	per	11.33	22.6	15	3	.	2439	No	Yes	ungrz	.	.	.	.	.	7.3196	.	.	.	Central Meghalaya, India	Ghosh et al. 2009	DOI: 10.1071/SR08169	cm/hr	25.409998	91.55	no
72c	72	per	11.33	19.36	15	3	.	2439	No	Yes	ungrz	.	.	.	.	.	7.3196	.	.	.	Central Meghalaya, India	Ghosh et al. 2009	DOI: 10.1071/SR08169	cm/hr	25.409998	91.55	no
72d	72	per	11.33	20.1	15	3	.	2439	No	Yes	ungrz	.	.	.	.	.	7.3196	.	.	.	Central Meghalaya, India	Ghosh et al. 2009	DOI: 10.1071/SR08169	cm/hr	25.409998	91.55	no
72e	72	per	11.33	18.5	15	3	.	2439	No	Yes	ungrz	.	.	.	.	.	7.3196	.	.	.	Central Meghalaya, India	Ghosh et al. 2009	DOI: 10.1071/SR08169	cm/hr	25.409998	91.55	no
72f	72	per	11.33	17.3	15	3	.	2439	No	Yes	ungrz	.	.	.	.	.	7.3196	.	.	.	Central Meghalaya, India	Ghosh et al. 2009	DOI: 10.1071/SR08169	cm/hr	25.409998	91.55	no
72g	72	per	11.33	18.8	15	3	.	2439	No	Yes	ungrz	.	.	.	.	.	7.3196	.	.	.	Central Meghalaya, India	Ghosh et al. 2009	DOI: 10.1071/SR08169	cm/hr	25.409998	91.55	no
72h	72	per	11.33	17.4	15	3	.	2439	No	Yes	ungrz	.	.	.	.	.	7.3196	.	.	.	Central Meghalaya, India	Ghosh et al. 2009	DOI: 10.1071/SR08169	cm/hr	25.409998	91.55	no
73a	73	int	15.53	18.44	3	3	7	340	No	No	Cont	.	.	.	.	.	0.2704	RT	.	.	Syria	Masri et al. 2005	doi:10.1016/j.still.2005.03.003	cm/hr	36.399999	37.200002	no
74a	74	res	19	18.5	2	5	2	815	No	No	.	34.3	38.8	26.925	N	N	0.821	NT	.	.	Iowa	Kaspar et al. 2001	No DOI	g/m^2*s	42.030801	-93.6319	no
74b	74	res	19	20.3	2	5	2	815	No	No	.	34.3	38.8	26.925	N	N	0.821	NT	.	.	Iowa	Kaspar et al. 2001	No DOI	g/m^2*s	42.030801	-93.6319	no
74c	74	res	15.6	16.9	3	5	2	815	No	No	.	34.3	38.8	26.925	N	N	0.821	NT	.	.	Iowa	Kaspar et al. 2001	No DOI	g/m^2*s	42.030801	-93.6319	no
74d	74	res	15.6	14.8	3	5	2	815	No	No	.	34.3	38.8	26.925	N	N	0.821	NT	.	.	Iowa	Kaspar et al. 2001	No DOI	g/m^2*s	42.030801	-93.6319	no
74e	74	res	10.9	11.8	4	5	2	815	No	No	.	34.3	38.8	26.925	N	N	0.821	NT	.	.	Iowa	Kaspar et al. 2001	No DOI	g/m^2*s	42.030801	-93.6319	no
74f	74	res	10.9	13	4	5	2	815	No	No	.	34.3	38.8	26.925	N	N	0.821	NT	.	.	Iowa	Kaspar et al. 2001	No DOI	g/m^2*s	42.030801	-93.6319	no
75a	75	res	68.2	60.5	3	3	3	1250	No	No	.	69.3	9.5	21.2	Y	N	0.7935	RT	.	.	Nigeria	Wilson et al. 1982	doi:10.1016/0167-1987(82)90013-7	cm/3hrs	7.23	3.549997	no
75b	75	res	68.2	64.2	3	3	3	1250	No	No	.	69.3	9.5	21.2	Y	N	0.7935	RT	.	.	Nigeria	Wilson et al. 1982	doi:10.1016/0167-1987(82)90013-7	cm/3hrs	7.23	3.549997	no
75c	75	res	68.2	55.8	3	3	3	1250	No	No	.	69.3	9.5	21.2	Y	N	0.7935	RT	.	.	Nigeria	Wilson et al. 1982	doi:10.1016/0167-1987(82)90013-7	cm/3hrs	7.23	3.549997	no
75d	75	res	68.2	78.2	3	3	3	1250	No	No	.	69.3	9.5	21.2	Y	N	0.7935	RT	.	.	Nigeria	Wilson et al. 1982	doi:10.1016/0167-1987(82)90013-7	cm/3hrs	7.23	3.549997	no
75e	75	res	68.2	72.9	3	3	3	1250	No	No	.	69.3	9.5	21.2	Y	N	0.7935	RT	.	.	Nigeria	Wilson et al. 1982	doi:10.1016/0167-1987(82)90013-7	cm/3hrs	7.23	3.549997	no
75f	75	res	68.2	76.9	3	3	3	1250	No	No	.	69.3	9.5	21.2	Y	N	0.7935	RT	.	.	Nigeria	Wilson et al. 1982	doi:10.1016/0167-1987(82)90013-7	cm/3hrs	7.23	3.549997	no
75f	75	res	68.2	123.6	3	3	3	1250	No	No	.	69.3	9.5	21.2	Y	N	0.7935	RT	.	.	Nigeria	Wilson et al. 1982	doi:10.1016/0167-1987(82)90013-7	cm/3hrs	7.23	3.549997	no
75h	75	res	68.2	101.8	3	3	3	1250	No	No	.	69.3	9.5	21.2	Y	N	0.7935	RT	.	.	Nigeria	Wilson et al. 1982	doi:10.1016/0167-1987(82)90013-7	cm/3hrs	7.23	3.549997	no
76a	76	cr	39.5	48.9	8	4	3	874	No	No	.	6.5	50.7	42.9	N	Y	0.6647	NT	.	no	Kansas	Blanco Canqui et al. 2010	doi:10.2136/sssaj2010.0061	mm/3hrs	38.140001	-97.43	no
76b	76	cr	39.5	99.5	8	4	3	874	No	No	.	6.5	50.7	42.9	N	Y	0.6647	NT	.	no	Kansas	Blanco Canqui et al. 2010	doi:10.2136/sssaj2010.0061	mm/3hrs	38.140001	-97.43	no
76c	76	cr	39.5	41.5	8	4	3	874	No	No	.	6.5	50.7	42.9	N	Y	0.6647	NT	.	no	Kansas	Blanco Canqui et al. 2010	doi:10.2136/sssaj2010.0061	mm/3hrs	38.140001	-97.43	no
77a	77	res	23.4	38.8	3	4	1	1360	No	No	.	57	17.9	25.1	Y	N	1.0172	NT	.	.	Georgia (Rome)	McVay 1989	doi:10.2136/sssaj1989.03615995005300060040x	mm/hr	34.250001	-85.17	no
77b	77	res	37.8	58.4	3	4	1	1271	No	No	.	31.9	31	37.1	N	Y	0.9513	NT	.	.	Georgia (Greenville)	McVay 1989	doi:10.2136/sssaj1989.03615995005300060040x	mm/hr	33.030001	-84.71	no
77c	77	res	37.8	42.3	3	4	1	1271	No	No	.	31.9	31	37.1	N	Y	0.9513	NT	.	.	Georgia (Greenville)	McVay 1989	doi:10.2136/sssaj1989.03615995005300060040x	mm/hr	33.030001	-84.71	no
78a	78	till	3	4.8	12	1	1	504	No	No	.	.	.	26	N	N	0.8104	CT	.	no	BC, Can	Arshad et al. 1999	http://dx.doi.org/10.1016/S0167-1987(99)00075-6	cm/hr	55.46	-120.21	no
79a	79	till	44	40	8	3	2	1219	No	No	.	70.2	21	8.8	Y	N	0.839	RT	.	no	Georgia	Bruce et al. 1990	doi:10.2136/sssaj1990.03615995005400060039x	mm	33.540001	-82.24	no
79b	79	till	40.6	40	8	3	2	1219	No	No	.	70.2	21	8.8	Y	N	0.839	CT	.	no	Georgia	Bruce et al. 1990	doi:10.2136/sssaj1990.03615995005400060039x	mm	33.540001	-82.24	no
80a	80	till	0.34	0.51	8	6	1	822	No	No	.	13.7	52.2	34.1	N	Y	0.651	CT	.	no	Oklahoma	Dao 1993	doi:10.2136/sssaj1993.03615995005700060032x	cm/hr	35.3	-97.6	no
81a	81	till	5.1038	4.8549	30	4	1	899	No	No	.	21	68.2	10.8	N	N	0.9255	CT	with	no	New York	Moebius Clune 2008	doi:10.2136/sssaj2007.0248	cm/hr	44.883334	-73.466667	no
81b	81	till	4.0149	2.2933	30	4	1	899	No	No	.	21	68.2	10.8	N	N	0.9255	CT	without	no	New York	Moebius Clune 2008	doi:10.2136/sssaj2007.0248	cm/hr	44.883334	-73.466667	no
82a	82	till	31.4	12.6	18	4	6	588	No	No	.	13	62	25	N	N	0.7219	CT	.	no	Poland	Lipiec et al 2006	doi:10.1016/j.still.2005.07.012	cm/hr	51.25	21.58	no
82b	82	till	12.56	12.6	18	4	6	588	No	No	.	13	62	25	N	N	0.7219	CT	.	no	Poland	Lipiec et al 2006	doi:10.1016/j.still.2005.07.012	cm/hr	51.25	21.58	no
82c	82	till	19.56	12.6	18	4	6	588	No	No	.	13	62	25	N	N	0.7219	RT	.	no	Poland	Lipiec et al 2006	doi:10.1016/j.still.2005.07.012	cm/hr	51.25	21.58	no
83a	83	till	265	326.5	9	4	1	455	No	No	.	20	41	39	N	Y	0.6473	CT	.	no	Edmonton, Canada	Singh et al. 1996	10.4141/cjss96-010	mm/hr	53.250001	-113.330002	no
83b	83	till	212	244.5	10	4	1	455	No	No	.	20	41	39	N	Y	0.6473	CT	.	no	Edmonton, Canada	Singh et al. 1996	10.4141/cjss96-010	mm/hr	53.250001	-113.330002	no
84a	84	till	41	70	20	3	1	282	No	No	.	77.6	18.9	3.5	Y	N	0.5019	CT	.	no	Alaska	Sharratt 2006	10.1016/j.still.2005.11.006.	mm/hr	63.000001	-145	no
84b	84	till	82	70	20	3	1	282	No	No	.	77.6	18.9	3.5	Y	N	0.5019	RT	.	no	Alaska	Sharratt 2006	10.1016/j.still.2005.11.006.	mm/hr	63.000001	-145	no
84c	84	till	60	70	20	3	1	282	No	No	.	77.6	18.9	3.5	Y	N	0.5019	RT	.	no	Alaska	Sharratt 2006	10.1016/j.still.2005.11.006.	mm/hr	63.000001	-145	no
85a	85	till	5	25	14	3	2	850	No	No	.	.	.	.	N	N	0.7851	CT	.	no	NSW, Australia	So et al. 2009	doi:10.1016/j.still.2008.10.017	mm/hr	-29.68	152.94	no
86a	86	cr	35	23	2	3	3	517	No	Yes	grz	.	.	53.5	N	Y	0.3213	NT	without	no	Southwest Queensland, Australia	Thomas et al. 2009	10.1071/EA07170	mm/hr	-28.5	148.75	no
86b	86	cr	42	28	2	3	3	517	No	Yes	grz	.	.	53.5	N	Y	0.3213	NT	with	no	Southwest Queensland, Australia	Thomas et al. 2009	10.1071/EA07170	mm/hr	-28.5	148.75	no
86c	86	cr	47	71	2	3	3	517	No	Yes	grz	.	.	53.5	N	Y	0.3213	NT	with	no	Southwest Queensland, Australia	Thomas et al. 2009	10.1071/EA07170	mm/hr	-28.5	148.75	no
86d	86	cr	35	64	3	3	3	517	No	Yes	grz	.	.	53.5	N	Y	0.3213	NT	without	no	Southwest Queensland, Australia	Thomas et al. 2009	10.1071/EA07170	mm/hr	-28.5	148.75	no
86e	86	cr	42	82	3	3	3	517	No	Yes	grz	.	.	53.5	N	Y	0.3213	NT	with	no	Southwest Queensland, Australia	Thomas et al. 2009	10.1071/EA07170	mm/hr	-28.5	148.75	no
86f	86	cr	47	85	3	3	3	517	No	Yes	grz	.	.	53.5	N	Y	0.3213	NT	with	no	Southwest Queensland, Australia	Thomas et al. 2009	10.1071/EA07170	mm/hr	-28.5	148.75	no
87a	87	till	38.6	16.7	6	4	2	1333	No	No	.	23.1	56	19.7	N	N	1.003	RT	.	.	Mississippi, USA	Locke et al. 2012	10.2136/sssaj2012.0325	mm/hr	33.423127	-90.910878	no
87b	87	res	8.28	32.2	5	4	2	1333	No	No	.	23.1	56	19.7	N	N	1.003	.	.	.	Mississippi, USA	Locke et al. 2012	10.2136/sssaj2012.0325	mm/hr	33.423127	-90.910878	no
87c	87	res	8.28	13.73	5	4	2	1333	No	No	.	23.1	56	19.7	N	N	1.003	.	.	.	Mississippi, USA	Locke et al. 2012	10.2136/sssaj2012.0325	mm/hr	33.423127	-90.910878	no
87d	87	res	27.73	34.9	6	4	2	1333	No	No	.	23.1	56	19.7	N	N	1.003	.	.	.	Mississippi, USA	Locke et al. 2012	10.2136/sssaj2012.0325	mm/hr	33.423127	-90.910878	no
87e	87	res	27.73	20.26	6	4	2	1333	No	No	.	23.1	56	19.7	N	N	1.003	.	.	.	Mississippi, USA	Locke et al. 2012	10.2136/sssaj2012.0325	mm/hr	33.423127	-90.910878	no
88a	88	res	33	51.3	5	2	3	1219	Yes	No	.	70.2	21	8.8	Y	N	0.839	NT	with	yes	Georgia, USA	Bruce et al. 1992	10.2136/sssaj1992.03615995005600050046x	mm/hr	33.540001	-82.24	no
88b	88	res	38.6	51.8	5	2	3	1219	Yes	No	.	70.2	21	8.8	Y	N	0.839	NT	with	yes	Georgia, USA	Bruce et al. 1992	10.2136/sssaj1992.03615995005600050046x	mm/hr	33.540001	-82.24	no
88c	88	res	34.5	46	5	2	3	1219	Yes	No	.	70.2	21	8.8	Y	N	0.839	NT	with	yes	Georgia, USA	Bruce et al. 1992	10.2136/sssaj1992.03615995005600050046x	mm/hr	33.540001	-82.24	no
88d	88	res	25.7	50.7	5	2	3	1219	Yes	No	.	70.2	21	8.8	Y	N	0.839	NT	without	yes	Georgia, USA	Bruce et al. 1992	10.2136/sssaj1992.03615995005600050046x	mm/hr	33.540001	-82.24	no
88e	88	res	20.1	46.4	5	2	3	1219	Yes	No	.	70.2	21	8.8	Y	N	0.839	NT	without	yes	Georgia, USA	Bruce et al. 1992	10.2136/sssaj1992.03615995005600050046x	mm/hr	33.540001	-82.24	no
88f	88	res	21	41.6	5	2	3	1219	Yes	No	.	70.2	21	8.8	Y	N	0.839	NT	without	yes	Georgia, USA	Bruce et al. 1992	10.2136/sssaj1992.03615995005600050046x	mm/hr	33.540001	-82.24	no
89a	89	till	4.25	17	16	3	1	555	No	No	.	23.1	43.3	33.6	N	Y	0.4056	.	with	.	Shanxi province, China	He et al. 2009	http://dx.doi.org/10.1080/01140670909510261	mm/120mins	38.1	113	no
